# Supplementary material for: Human-modified habitats facilitate forest-dwelling populations of an invasive predator, Vulpes vulpes
Source: Sci Rep. 2017 Sep 25;7:12291. doi: 10.1038/s41598-017-12464-7 (PMC5612948; doi:10.1038/s41598-017-12464-7)
Supplement: Supplementary file 2 — Supplementary Information Table S2 [file 41598_2017_12464_MOESM2_ESM.xls]

## Sheet: Habitats_X
Supplementary Table S2. Broad-scale habitat selection by individual red fox Vulpes vulpes, Victoria, Australia.
Used is the proportion of the fox’s range (defined using a 99 % Brownian bridge movement model) comprises the habitat feature for separate diel periods day (d) and night (n).
Available shows the median proportion [0.025 quantile, 0.957 quantile] of the habitat feature in 100 randomly-selected ranges
For habitats where the 97.5% quantile of the 'available' samples was ≥ 2%, we tested whether the proportion of habitat within the used range was different to that of the random samples using separate greater-than and less-than tests (as data violated the assumption of a symmetric random distribution required for the two-way test)
To aid interpretation, used data marked with * are outside the 95% CI of the random data (one-way p < 0.05), data marked with ^ are at the margins of the 95% CI ( one-way p > 0.05 but < 0.1).
		Long unburnt (> 35 y)						Mid-age forest (7 - 35 years)						Young forest (1 - 7 years)						Recently burnt (< 1 year)
		Heath		Eucalypt		Riparian		Heath		Eucalypt		Riparian		Heath		Eucalypt		Riparian		Heath		Eucalypt		Riparian		Edge (forest)		Edge (open)		Plantation		Reservoir/ waterbody		Farm stream		Farmland		Road		Urban
ID	Diel	used	available	used	available	used	available	used	available	used	available	used	available	used	available	used	available	used	available	used	available	used	available	used	available	used	available	used	available	used	available	used	available	used	available	used	available	used	available	used	available
LADY	d	0	0.00 [0.00, 0.00]	0.29	0.36 [0.08, 0.56]	0.24	0.30 [0.08, 0.41]	0	0.00 [0.00, 0.00]	0.02	0.02 [0.00, 0.22]	0.04	0.03 [0.00, 0.12]	0	0.00 [0.00, 0.00]	0.3	0.21 [0.00, 0.45]	0.06*	0.03 [0.00, 0.06]	0	0.00 [0.00, 0.00]	0	0.00 [0.00, 0.00]	0	0.00 [0.00, 0.00]	0	0.01 [0.00, 0.01]	0	0.00 [0.00, 0.01]	0	0.00 [0.00, 0.00]	0	0.00 [0.00, 0.00]	0	0.00 [0.00, 0.00]	0	0.00 [0.00, 0.02]	0.04	0.02 [0.01, 0.07]	0	0.00 [0.00, 0.00]
	n	0	0.00 [0.00, 0.00]	0.33	0.35 [0.08, 0.56]	0.28	0.30 [0.06, 0.41]	0	0.00 [0.00, 0.00]	0.02	0.02 [0.00, 0.23]	0.03	0.03 [0.00, 0.13]	0	0.00 [0.00, 0.00]	0.22	0.21 [0.00, 0.48]	0.07*	0.03 [0.00, 0.06]	0	0.00 [0.00, 0.00]	0	0.00 [0.00, 0.00]	0	0.00 [0.00, 0.00]	0.01	0.00 [0.00, 0.02]	0.01	0.00 [0.00, 0.01]	0	0.00 [0.00, 0.00]	0	0.00 [0.00, 0.00]	0	0.00 [0.00, 0.00]	0	0.00 [0.00, 0.02]	0.03	0.02 [0.01, 0.07]	0	0.00 [0.00, 0.00]
VIKI	d	0	0.00 [0.00, 0.00]	0.19	0.25 [0.14, 0.48]	0.49	0.48 [0.20, 0.71]	0	0.00 [0.00, 0.00]	0	0.00 [0.00, 0.00]	0	0.00 [0.00, 0.00]	0	0.00 [0.00, 0.00]	0.14	0.12 [0.00, 0.40]	0.13	0.10 [0.00, 0.14]	0	0.00 [0.00, 0.00]	0	0.00 [0.00, 0.00]	0	0.00 [0.00, 0.00]	0	0.00 [0.00, 0.01]	0	0.00 [0.00, 0.00]	0	0.00 [0.00, 0.00]	0	0.00 [0.00, 0.00]	0	0.00 [0.00, 0.00]	0	0.00 [0.00, 0.00]	0.03	0.04 [0.02, 0.05]	0	0.00 [0.00, 0.00]
	n	0	0.00 [0.00, 0.00]	0.27	0.25 [0.16, 0.53]	0.4	0.48 [0.21, 0.75]	0	0.00 [0.00, 0.00]	0	0.00 [0.00, 0.00]	0	0.00 [0.00, 0.00]	0	0.00 [0.00, 0.00]	0.17	0.11 [0.00, 0.37]	0.12	0.09 [0.00, 0.15]	0	0.00 [0.00, 0.00]	0	0.00 [0.00, 0.00]	0	0.00 [0.00, 0.00]	0	0.00 [0.00, 0.01]	0	0.00 [0.00, 0.01]	0	0.00 [0.00, 0.00]	0	0.00 [0.00, 0.00]	0	0.00 [0.00, 0.00]	0	0.00 [0.00, 0.00]	0.04	0.04 [0.03, 0.05]	0	0.00 [0.00, 0.00]
FERN	d	0	0.00 [0.00, 0.00]	0	0.00 [0.00, 0.00]	0	0.00 [0.00, 0.00]	0	0.00 [0.00, 0.00]	0.01	0.09 [0.00, 0.58]	0.17	0.06 [0.00, 0.44]	0	0.00 [0.00, 0.00]	0.79	0.42 [0.06, 0.87]	0.03	0.23 [0.00, 0.58]	0	0.00 [0.00, 0.00]	0	0.00 [0.00, 0.00]	0	0.00 [0.00, 0.00]	0	0.00 [0.00, 0.07]	0	0.00 [0.00, 0.00]	0	0.00 [0.00, 0.00]	0	0.00 [0.00, 0.00]	0	0.00 [0.00, 0.00]	0	0.00 [0.00, 0.00]	0	0.00 [0.00, 0.17]	0	0.00 [0.00, 0.01]
	n	0	0.00 [0.00, 0.00]	0	0.00 [0.00, 0.00]	0	0.00 [0.00, 0.00]	0	0.00 [0.00, 0.00]	0.02	0.02 [0.00, 0.62]	0.16	0.10 [0.00, 0.21]	0	0.00 [0.00, 0.00]	0.36	0.49 [0.17, 0.69]	0.47	0.28 [0.00, 0.51]	0	0.00 [0.00, 0.00]	0	0.00 [0.00, 0.00]	0	0.00 [0.00, 0.00]	0	0.00 [0.00, 0.05]	0	0.00 [0.00, 0.00]	0	0.00 [0.00, 0.00]	0	0.00 [0.00, 0.00]	0	0.00 [0.00, 0.00]	0	0.00 [0.00, 0.00]	0	0.01 [0.00, 0.10]	0	0.00 [0.00, 0.00]
DUST	d	0	0.00 [0.00, 0.00]	0.72	0.66 [0.43, 0.74]	0.22	0.21 [0.14, 0.29]	0	0.00 [0.00, 0.00]	0	0.00 [0.00, 0.00]	0	0.00 [0.00, 0.00]	0	0.00 [0.00, 0.00]	0	0.03 [0.00, 0.32]	0	0.00 [0.00, 0.04]	0	0.00 [0.00, 0.00]	0	0.00 [0.00, 0.00]	0	0.00 [0.00, 0.00]	0	0.00 [0.00, 0.01]	0	0.00 [0.00, 0.00]	0	0.00 [0.00, 0.00]	0.02	0.02 [0.00, 0.05]	0	0.00 [0.00, 0.00]	0	0.00 [0.00, 0.00]	0.03^	0.05 [0.02, 0.09]	0	0.00 [0.00, 0.00]
	n	0	0.00 [0.00, 0.00]	0.65	0.66 [0.37, 0.75]	0.24	0.22 [0.13, 0.30]	0	0.00 [0.00, 0.00]	0	0.00 [0.00, 0.00]	0	0.00 [0.00, 0.00]	0	0.00 [0.00, 0.00]	0	0.02 [0.00, 0.36]	0	0.00 [0.00, 0.05]	0	0.00 [0.00, 0.00]	0	0.00 [0.00, 0.00]	0	0.00 [0.00, 0.00]	0.01	0.00 [0.00, 0.01]	0	0.00 [0.00, 0.01]	0	0.00 [0.00, 0.00]	0.04^	0.01 [0.00, 0.04]	0	0.00 [0.00, 0.00]	0	0.00 [0.00, 0.00]	0.05	0.05 [0.02, 0.10]	0	0.00 [0.00, 0.00]
6010	d	0	0.00 [0.00, 0.00]	0	0.01 [0.00, 0.02]	0	0.00 [0.00, 0.00]	0	0.00 [0.00, 0.00]	0.04	0.14 [0.00, 0.69]	0	0.00 [0.00, 0.06]	0	0.00 [0.00, 0.00]	0.88	0.76 [0.18, 0.98]	0	0.00 [0.00, 0.02]	0	0.00 [0.00, 0.00]	0	0.00 [0.00, 0.00]	0	0.00 [0.00, 0.00]	0	0.00 [0.00, 0.00]	0	0.00 [0.00, 0.00]	0	0.00 [0.00, 0.00]	0	0.00 [0.00, 0.00]	0	0.00 [0.00, 0.00]	0	0.00 [0.00, 0.00]	0.08	0.08 [0.01, 0.13]	0	0.00 [0.00, 0.00]
	n	0	0.00 [0.00, 0.00]	0.01	0.01 [0.00, 0.01]	0	0.00 [0.00, 0.00]	0	0.00 [0.00, 0.00]	0.09	0.21 [0.02, 0.63]	0	0.00 [0.00, 0.05]	0	0.00 [0.00, 0.00]	0.81	0.69 [0.25, 0.94]	0	0.00 [0.00, 0.02]	0	0.00 [0.00, 0.00]	0	0.00 [0.00, 0.00]	0	0.00 [0.00, 0.00]	0	0.00 [0.00, 0.00]	0	0.00 [0.00, 0.00]	0	0.00 [0.00, 0.00]	0	0.00 [0.00, 0.01]	0	0.00 [0.00, 0.00]	0	0.00 [0.00, 0.00]	0.09	0.08 [0.03, 0.12]	0	0.00 [0.00, 0.00]
4780	d	0	0.00 [0.00, 0.00]	0.01^	0.18 [0.01, 0.66]	0	0.00 [0.00, 0.00]	0	0.00 [0.00, 0.00]	0.01^	0.07 [0.00, 0.26]	0	0.00 [0.00, 0.00]	0	0.00 [0.00, 0.00]	0.85^	0.62 [0.06, 0.88]	0	0.00 [0.00, 0.00]	0	0.00 [0.00, 0.00]	0	0.00 [0.00, 0.00]	0	0.00 [0.00, 0.00]	0.01	0.00 [0.00, 0.02]	0	0.00 [0.00, 0.01]	0	0.00 [0.00, 0.00]	0.06	0.03 [0.00, 0.10]	0	0.00 [0.00, 0.00]	0	0.00 [0.00, 0.03]	0.07	0.07 [0.04, 0.12]	0	0.00 [0.00, 0.00]
	n	0	0.00 [0.00, 0.00]	0.06	0.24 [0.03, 0.58]	0	0.00 [0.00, 0.00]	0	0.00 [0.00, 0.00]	0.03^	0.07 [0.01, 0.29]	0	0.00 [0.00, 0.00]	0	0.00 [0.00, 0.00]	0.76	0.56 [0.12, 0.81]	0	0.00 [0.00, 0.00]	0	0.00 [0.00, 0.00]	0	0.00 [0.00, 0.00]	0	0.00 [0.00, 0.00]	0.01	0.00 [0.00, 0.02]	0	0.00 [0.00, 0.01]	0	0.00 [0.00, 0.00]	0.06	0.04 [0.00, 0.07]	0	0.00 [0.00, 0.00]	0	0.00 [0.00, 0.04]	0.09	0.08 [0.04, 0.12]	0	0.00 [0.00, 0.00]
4190 B†	d	0	0.00 [0.00, 0.01]	0.42	0.36 [0.01, 0.85]	0	0.00 [0.00, 0.00]	0	0.00 [0.00, 0.00]	0.03	0.11 [0.00, 0.60]	0	0.00 [0.00, 0.00]	0	0.00 [0.00, 0.00]	0	0.00 [0.00, 0.00]	0	0.00 [0.00, 0.00]	0	0.00 [0.00, 0.13]	0.41	0.28 [0.00, 0.61]	0	0.00 [0.00, 0.00]	0	0.00 [0.00, 0.04]	0	0.00 [0.00, 0.02]	0	0.00 [0.00, 0.46]	0	0.00 [0.00, 0.03]	0	0.00 [0.00, 0.00]	0	0.00 [0.00, 0.01]	0.14*	0.11 [0.06, 0.14]	0	0.00 [0.00, 0.00]
4190 A	d	0	0.00 [0.00, 0.00]	0.3	0.38 [0.00, 0.89]	0	0.00 [0.00, 0.00]	0	0.00 [0.00, 0.00]	0	0.03 [0.00, 0.63]	0	0.00 [0.00, 0.00]	0	0.00 [0.00, 0.00]	0	0.00 [0.00, 0.00]	0	0.00 [0.00, 0.00]	0	0.00 [0.00, 0.10]	0.59	0.27 [0.00, 0.79]	0	0.00 [0.00, 0.00]	0	0.00 [0.00, 0.03]	0	0.00 [0.00, 0.01]	0	0.00 [0.00, 0.36]	0	0.00 [0.00, 0.01]	0	0.00 [0.00, 0.00]	0	0.00 [0.00, 0.00]	0.11	0.11 [0.05, 0.17]	0	0.00 [0.00, 0.00]
4190 B†	n	0	0.00 [0.00, 0.02]	0.36	0.36 [0.03, 0.75]	0	0.00 [0.00, 0.00]	0	0.00 [0.00, 0.00]	0.17	0.17 [0.00, 0.48]	0	0.00 [0.00, 0.00]	0	0.00 [0.00, 0.00]	0	0.00 [0.00, 0.00]	0	0.00 [0.00, 0.00]	0	0.00 [0.00, 0.18]	0.37	0.28 [0.02, 0.46]	0	0.00 [0.00, 0.00]	0	0.00 [0.00, 0.04]	0	0.00 [0.00, 0.03]	0	0.00 [0.00, 0.36]	0	0.00 [0.00, 0.04]	0	0.00 [0.00, 0.00]	0	0.00 [0.00, 0.02]	0.11	0.11 [0.07, 0.13]	0	0.00 [0.00, 0.00]
4190 A	n	0	0.00 [0.00, 0.02]	0.28	0.38 [0.02, 0.74]	0	0.00 [0.00, 0.00]	0	0.00 [0.00, 0.00]	0.16	0.15 [0.00, 0.48]	0	0.00 [0.00, 0.00]	0	0.00 [0.00, 0.00]	0	0.00 [0.00, 0.00]	0	0.00 [0.00, 0.00]	0	0.00 [0.00, 0.20]	0.45^	0.28 [0.02, 0.49]	0	0.00 [0.00, 0.00]	0	0.00 [0.00, 0.03]	0	0.00 [0.00, 0.02]	0	0.00 [0.00, 0.32]	0	0.00 [0.00, 0.06]	0	0.00 [0.00, 0.00]	0	0.00 [0.00, 0.02]	0.1	0.11 [0.08, 0.13]	0	0.00 [0.00, 0.00]
GULY	d	0	0.00 [0.00, 0.00]	0	0.00 [0.00, 0.65]	0	0.00 [0.00, 0.17]	0.68*	0.08 [0.00, 0.67]	0.19	0.33 [0.00, 0.69]	0.06	0.05 [0.00, 0.30]	0	0.00 [0.00, 0.02]	0	0.00 [0.00, 0.12]	0	0.00 [0.00, 0.07]	0	0.00 [0.00, 0.08]	0	0.00 [0.00, 0.31]	0	0.00 [0.00, 0.00]	0.03	0.04 [0.00, 0.16]	0	0.02 [0.00, 0.10]	0	0.00 [0.00, 0.00]	0	0.00 [0.00, 0.13]	0	0.00 [0.00, 0.03]	0	0.00 [0.00, 0.52]	0.03	0.05 [0.00, 0.20]	0	0.00 [0.00, 0.02]
	n	0	0.00 [0.00, 0.00]	0	0.00 [0.00, 0.46]	0	0.00 [0.00, 0.10]	0.54*	0.15 [0.00, 0.51]	0.21	0.31 [0.06, 0.64]	0.06	0.06 [0.00, 0.24]	0	0.00 [0.00, 0.06]	0	0.00 [0.00, 0.14]	0	0.00 [0.00, 0.02]	0	0.00 [0.00, 0.07]	0	0.00 [0.00, 0.18]	0	0.00 [0.00, 0.00]	0.08	0.05 [0.00, 0.11]	0.04	0.02 [0.00, 0.08]	0	0.00 [0.00, 0.00]	0.01	0.01 [0.00, 0.08]	0	0.00 [0.00, 0.03]	0.01	0.01 [0.00, 0.41]	0.05	0.06 [0.01, 0.16]	0	0.00 [0.00, 0.02]
SAND	d	0	0.00 [0.00, 0.00]	0	0.00 [0.00, 0.00]	0	0.00 [0.00, 0.00]	0.11	0.06 [0.00, 0.24]	0.24	0.25 [0.05, 0.65]	0.04	0.04 [0.01, 0.17]	0.13	0.10 [0.00, 0.39]	0.27	0.22 [0.01, 0.44]	0.04	0.03 [0.00, 0.11]	0	0.00 [0.00, 0.03]	0	0.00 [0.00, 0.46]	0	0.00 [0.00, 0.01]	0.03	0.03 [0.01, 0.11]	0.02	0.01 [0.00, 0.07]	0	0.00 [0.00, 0.00]	0	0.00 [0.00, 0.05]	0	0.00 [0.00, 0.01]	0.01	0.00 [0.00, 0.11]	0.11	0.05 [0.02, 0.14]	0	0.00 [0.00, 0.01]
	n	0	0.00 [0.00, 0.00]	0	0.00 [0.00, 0.00]	0	0.00 [0.00, 0.00]	0.06	0.07 [0.00, 0.21]	0.21	0.24 [0.08, 0.68]	0.03	0.05 [0.01, 0.18]	0.08	0.10 [0.00, 0.30]	0.2	0.22 [0.02, 0.33]	0.02	0.04 [0.00, 0.09]	0	0.00 [0.00, 0.03]	0	0.00 [0.00, 0.28]	0	0.00 [0.00, 0.02]	0.08*	0.03 [0.01, 0.07]	0.05*	0.01 [0.00, 0.05]	0	0.00 [0.00, 0.00]	0.01	0.01 [0.00, 0.05]	0	0.00 [0.00, 0.00]	0.06*	0.00 [0.00, 0.06]	0.13*	0.05 [0.03, 0.10]	0.04*	0.00 [0.00, 0.01]
REED	d	0	0.00 [0.00, 0.00]	0	0.00 [0.00, 0.00]	0	0.00 [0.00, 0.00]	0.47*	0.06 [0.00, 0.40]	0.11	0.30 [0.01, 0.73]	0.08	0.04 [0.00, 0.28]	0	0.01 [0.00, 0.41]	0	0.09 [0.00, 0.50]	0	0.00 [0.00, 0.21]	0.06	0.00 [0.00, 0.18]	0.02	0.00 [0.00, 0.39]	0.13*	0.00 [0.00, 0.13]	0.03	0.03 [0.00, 0.16]	0.01	0.01 [0.00, 0.11]	0	0.00 [0.00, 0.00]	0	0.00 [0.00, 0.11]	0	0.00 [0.00, 0.02]	0	0.00 [0.00, 0.25]	0.09	0.06 [0.00, 0.17]	0	0.00 [0.00, 0.01]
	n	0	0.00 [0.00, 0.00]	0	0.00 [0.00, 0.00]	0	0.00 [0.00, 0.00]	0.1	0.07 [0.00, 0.18]	0.16	0.34 [0.11, 0.67]	0.03	0.07 [0.01, 0.17]	0	0.03 [0.00, 0.27]	0.02^	0.15 [0.02, 0.35]	0.00^	0.02 [0.00, 0.08]	0.04	0.01 [0.00, 0.06]	0.16^	0.05 [0.00, 0.17]	0.02	0.00 [0.00, 0.02]	0.09^	0.03 [0.01, 0.10]	0.06^	0.01 [0.00, 0.06]	0	0.00 [0.00, 0.00]	0.05^	0.00 [0.00, 0.05]	0	0.00 [0.00, 0.01]	0.10*	0.00 [0.00, 0.09]	0.11^	0.06 [0.03, 0.14]	0.05*	0.00 [0.00, 0.06]
CINN	d	0	0.00 [0.00, 0.18]	0.03	0.06 [0.00, 0.21]	0.01	0.02 [0.00, 0.12]	0.08	0.03 [0.00, 0.10]	0	0.00 [0.00, 0.00]	0	0.00 [0.00, 0.00]	0.26*	0.14 [0.02, 0.26]	0.29	0.25 [0.01, 0.55]	0.03	0.05 [0.00, 0.10]	0.15	0.10 [0.00, 0.49]	0	0.00 [0.00, 0.04]	0	0.00 [0.00, 0.06]	0.03	0.03 [0.01, 0.10]	0.03	0.03 [0.00, 0.09]	0	0.00 [0.00, 0.00]	0	0.00 [0.00, 0.01]	0.01	0.02 [0.00, 0.07]	0.02	0.05 [0.00, 0.19]	0.07	0.06 [0.01, 0.14]	0	0.00 [0.00, 0.01]
	n	0	0.00 [0.00, 0.17]	0.06	0.05 [0.00, 0.18]	0.03	0.02 [0.00, 0.11]	0.04	0.04 [0.00, 0.07]	0	0.00 [0.00, 0.00]	0	0.00 [0.00, 0.00]	0.17	0.16 [0.02, 0.19]	0.32	0.25 [0.02, 0.51]	0.05	0.04 [0.00, 0.08]	0.11	0.11 [0.00, 0.45]	0	0.00 [0.00, 0.06]	0	0.00 [0.00, 0.05]	0.04	0.04 [0.01, 0.09]	0.04	0.04 [0.00, 0.07]	0	0.00 [0.00, 0.00]	0	0.00 [0.00, 0.01]	0.01	0.03 [0.00, 0.06]	0.06	0.08 [0.00, 0.16]	0.05	0.07 [0.02, 0.11]	0	0.00 [0.00, 0.01]
6410 B†	d	0	0.00 [0.00, 0.20]	0.02	0.13 [0.00, 0.82]	0	0.00 [0.00, 0.00]	0	0.00 [0.00, 0.00]	0.09	0.08 [0.00, 0.69]	0	0.00 [0.00, 0.00]	0	0.00 [0.00, 0.00]	0	0.00 [0.00, 0.69]	0	0.00 [0.00, 0.00]	0.29^	0.00 [0.00, 0.36]	0.43	0.00 [0.00, 0.60]	0	0.00 [0.00, 0.00]	0	0.01 [0.00, 0.08]	0	0.00 [0.00, 0.07]	0.04	0.03 [0.00, 0.70]	0	0.00 [0.00, 0.07]	0	0.00 [0.00, 0.01]	0	0.00 [0.00, 0.37]	0.13*	0.08 [0.02, 0.13]	0	0.00 [0.00, 0.01]
6410 A	d	0	0.00 [0.00, 0.24]	0.01	0.07 [0.00, 0.88]	0	0.00 [0.00, 0.00]	0	0.00 [0.00, 0.00]	0.11	0.03 [0.00, 0.83]	0	0.00 [0.00, 0.00]	0	0.00 [0.00, 0.00]	0	0.00 [0.00, 0.84]	0	0.00 [0.00, 0.00]	0.43^	0.00 [0.00, 0.55]	0.36	0.00 [0.00, 0.80]	0	0.00 [0.00, 0.00]	0	0.00 [0.00, 0.11]	0	0.00 [0.00, 0.10]	0	0.00 [0.00, 0.88]	0	0.00 [0.00, 0.08]	0	0.00 [0.00, 0.02]	0	0.00 [0.00, 0.50]	0.09	0.07 [0.01, 0.15]	0	0.00 [0.00, 0.01]
6410 B†	n	0.02	0.01 [0.00, 0.09]	0.12	0.24 [0.02, 0.51]	0	0.00 [0.00, 0.00]	0	0.00 [0.00, 0.00]	0.1	0.14 [0.00, 0.44]	0	0.00 [0.00, 0.00]	0	0.00 [0.00, 0.00]	0	0.08 [0.00, 0.50]	0	0.00 [0.00, 0.00]	0.09	0.02 [0.00, 0.14]	0.24*	0.05 [0.00, 0.24]	0	0.00 [0.00, 0.00]	0.04	0.01 [0.00, 0.05]	0.03	0.01 [0.00, 0.05]	0.11	0.08 [0.00, 0.36]	0	0.01 [0.00, 0.05]	0	0.00 [0.00, 0.02]	0.18	0.02 [0.00, 0.32]	0.07	0.08 [0.04, 0.11]	0	0.00 [0.00, 0.00]
6410 A	n	0.04	0.00 [0.00, 0.18]	0.03	0.14 [0.01, 0.74]	0	0.00 [0.00, 0.00]	0	0.00 [0.00, 0.00]	0.11	0.12 [0.00, 0.62]	0	0.00 [0.00, 0.00]	0	0.00 [0.00, 0.00]	0	0.00 [0.00, 0.66]	0	0.00 [0.00, 0.00]	0.27^	0.00 [0.00, 0.30]	0.37	0.00 [0.00, 0.49]	0	0.00 [0.00, 0.00]	0	0.01 [0.00, 0.08]	0	0.00 [0.00, 0.07]	0.07	0.06 [0.00, 0.63]	0	0.00 [0.00, 0.07]	0	0.00 [0.00, 0.01]	0	0.00 [0.00, 0.38]	0.1	0.08 [0.03, 0.12]	0	0.00 [0.00, 0.01]
RUSH	d	0	0.00 [0.00, 0.20]	0.01	0.00 [0.00, 0.18]	0	0.00 [0.00, 0.08]	0.1	0.08 [0.00, 0.15]	0	0.00 [0.00, 0.00]	0	0.00 [0.00, 0.00]	0.18	0.16 [0.00, 0.40]	0.15	0.10 [0.00, 0.52]	0.04	0.02 [0.00, 0.12]	0.08	0.09 [0.00, 0.49]	0.01	0.01 [0.00, 0.01]	0	0.00 [0.00, 0.04]	0.08	0.07 [0.00, 0.14]	0.09	0.07 [0.00, 0.13]	0	0.00 [0.00, 0.00]	0	0.00 [0.00, 0.01]	0.06	0.05 [0.00, 0.12]	0.16	0.14 [0.00, 0.28]	0.03	0.05 [0.00, 0.15]	0	0.00 [0.00, 0.01]
	n	0	0.01 [0.00, 0.21]	0	0.01 [0.00, 0.15]	0	0.00 [0.00, 0.08]	0.08	0.07 [0.00, 0.12]	0	0.00 [0.00, 0.00]	0	0.00 [0.00, 0.00]	0.2	0.17 [0.02, 0.30]	0.09	0.13 [0.00, 0.48]	0.04	0.03 [0.00, 0.10]	0.11	0.08 [0.00, 0.41]	0	0.00 [0.00, 0.00]	0	0.00 [0.00, 0.04]	0.08	0.07 [0.02, 0.13]	0.09	0.07 [0.01, 0.10]	0	0.00 [0.00, 0.00]	0.01	0.00 [0.00, 0.01]	0.07	0.05 [0.00, 0.09]	0.18	0.14 [0.00, 0.23]	0.04	0.06 [0.01, 0.14]	0	0.00 [0.00, 0.01]
RUST	d	0.11	0.01 [0.00, 0.37]	0.01	0.02 [0.00, 0.28]	0.05	0.00 [0.00, 0.17]	0.03	0.00 [0.00, 0.15]	0	0.00 [0.00, 0.15]	0.02*	0.00 [0.00, 0.02]	0	0.00 [0.00, 0.36]	0	0.00 [0.00, 0.82]	0	0.00 [0.00, 0.03]	0.23	0.00 [0.00, 0.71]	0.01	0.00 [0.00, 0.26]	0.07^	0.00 [0.00, 0.08]	0.1	0.09 [0.00, 0.18]	0.1	0.07 [0.00, 0.16]	0	0.00 [0.00, 0.00]	0	0.00 [0.00, 0.03]	0.03	0.02 [0.00, 0.17]	0.21	0.16 [0.00, 0.60]	0.03^	0.09 [0.01, 0.37]	0	0.00 [0.00, 0.26]
	n	0.06	0.04 [0.00, 0.19]	0.04	0.07 [0.03, 0.23]	0.01	0.02 [0.00, 0.12]	0.01	0.01 [0.00, 0.10]	0.01	0.01 [0.00, 0.10]	0	0.00 [0.00, 0.01]	0.01	0.01 [0.00, 0.18]	0.06	0.07 [0.00, 0.59]	0	0.00 [0.00, 0.04]	0.22^	0.06 [0.00, 0.31]	0.04	0.01 [0.00, 0.10]	0.03	0.01 [0.00, 0.05]	0.08	0.08 [0.01, 0.12]	0.07	0.06 [0.00, 0.10]	0	0.00 [0.00, 0.00]	0	0.00 [0.00, 0.03]	0.05	0.03 [0.00, 0.09]	0.22	0.16 [0.00, 0.46]	0.08	0.10 [0.04, 0.23]	0	0.00 [0.00, 0.12]
5590	d	0	0.00 [0.00, 0.00]	0.01	0.01 [0.00, 0.19]	0	0.00 [0.00, 0.05]	0	0.00 [0.00, 0.00]	0.61	0.41 [0.00, 0.96]	0.20^	0.05 [0.00, 0.22]	0	0.00 [0.00, 0.00]	0	0.00 [0.00, 0.63]	0	0.00 [0.00, 0.03]	0	0.00 [0.00, 0.00]	0	0.00 [0.00, 0.00]	0	0.00 [0.00, 0.00]	0.03	0.02 [0.00, 0.08]	0.02	0.02 [0.00, 0.10]	0	0.00 [0.00, 0.00]	0	0.01 [0.00, 0.10]	0	0.00 [0.00, 0.05]	0.02	0.07 [0.00, 0.85]	0.10*	0.05 [0.00, 0.10]	0	0.00 [0.00, 0.00]
	n	0	0.00 [0.00, 0.00]	0.01	0.01 [0.00, 0.14]	0.01	0.00 [0.00, 0.03]	0	0.00 [0.00, 0.00]	0.33	0.38 [0.00, 0.91]	0.08	0.07 [0.00, 0.14]	0	0.00 [0.00, 0.00]	0	0.00 [0.00, 0.56]	0	0.00 [0.00, 0.01]	0	0.00 [0.00, 0.00]	0	0.00 [0.00, 0.00]	0	0.00 [0.00, 0.00]	0.03	0.03 [0.00, 0.06]	0.03	0.02 [0.00, 0.08]	0	0.00 [0.00, 0.00]	0.04	0.02 [0.00, 0.06]	0.01	0.00 [0.00, 0.04]	0.4	0.25 [0.00, 0.76]	0.05	0.05 [0.01, 0.08]	0	0.00 [0.00, 0.00]
4590	d	0	0.00 [0.00, 0.27]	0.35	0.30 [0.01, 0.84]	0	0.00 [0.00, 0.00]	0	0.00 [0.00, 0.00]	0	0.00 [0.00, 0.07]	0	0.00 [0.00, 0.00]	0	0.00 [0.00, 0.00]	0	0.00 [0.00, 0.53]	0	0.00 [0.00, 0.00]	0	0.00 [0.00, 0.03]	0	0.00 [0.00, 0.00]	0	0.00 [0.00, 0.00]	0.04	0.03 [0.00, 0.08]	0.02	0.01 [0.00, 0.07]	0.52	0.34 [0.00, 0.80]	0.03	0.00 [0.00, 0.03]	0	0.00 [0.00, 0.06]	0.01	0.01 [0.00, 0.54]	0.04	0.05 [0.00, 0.14]	0	0.00 [0.00, 0.01]
	n	0	0.00 [0.00, 0.18]	0.26	0.30 [0.03, 0.66]	0	0.00 [0.00, 0.00]	0	0.00 [0.00, 0.00]	0	0.00 [0.00, 0.09]	0	0.00 [0.00, 0.00]	0	0.00 [0.00, 0.00]	0	0.01 [0.00, 0.48]	0	0.00 [0.00, 0.00]	0	0.00 [0.00, 0.14]	0	0.00 [0.00, 0.02]	0	0.00 [0.00, 0.00]	0.03	0.03 [0.00, 0.07]	0.02	0.01 [0.00, 0.05]	0.5	0.37 [0.00, 0.63]	0.02*	0.01 [0.00, 0.02]	0.02	0.01 [0.00, 0.04]	0.1	0.05 [0.00, 0.50]	0.05	0.06 [0.03, 0.11]	0	0.00 [0.00, 0.01]
GAMY	d	0	0.01 [0.00, 0.06]	0.03	0.05 [0.01, 0.13]	0	0.01 [0.00, 0.05]	0	0.00 [0.00, 0.09]	0.02	0.01 [0.00, 0.14]	0	0.00 [0.00, 0.01]	0.03	0.03 [0.00, 0.07]	0.28	0.15 [0.00, 0.49]	0.01	0.01 [0.00, 0.04]	0.03	0.00 [0.00, 0.26]	0.04	0.01 [0.00, 0.11]	0.02	0.00 [0.00, 0.05]	0.1	0.08 [0.05, 0.11]	0.1	0.08 [0.04, 0.11]	0	0.00 [0.00, 0.00]	0.01	0.01 [0.00, 0.02]	0.05	0.05 [0.01, 0.10]	0.21	0.21 [0.07, 0.47]	0.07	0.09 [0.06, 0.18]	0	0.01 [0.00, 0.13]
	n	0	0.00 [0.00, 0.06]	0.02	0.04 [0.01, 0.21]	0	0.01 [0.00, 0.06]	0	0.00 [0.00, 0.08]	0.00^	0.01 [0.00, 0.12]	0	0.00 [0.00, 0.02]	0.02	0.02 [0.00, 0.13]	0.28	0.14 [0.00, 0.48]	0	0.00 [0.00, 0.09]	0.03	0.00 [0.00, 0.27]	0.01	0.00 [0.00, 0.16]	0.03	0.00 [0.00, 0.05]	0.08	0.09 [0.03, 0.12]	0.09	0.08 [0.02, 0.12]	0	0.00 [0.00, 0.00]	0.02^	0.01 [0.00, 0.03]	0.08	0.04 [0.00, 0.12]	0.3	0.21 [0.03, 0.52]	0.03*	0.09 [0.04, 0.17]	0	0.01 [0.00, 0.18]
DOUG	d	0	0.00 [0.00, 0.04]	0	0.01 [0.00, 0.23]	0	0.00 [0.00, 0.07]	0.1	0.00 [0.00, 0.42]	0.21	0.10 [0.00, 0.51]	0.02	0.02 [0.00, 0.29]	0	0.00 [0.00, 0.07]	0.04	0.00 [0.00, 0.37]	0.02	0.00 [0.00, 0.18]	0	0.00 [0.00, 0.23]	0.28^	0.00 [0.00, 0.35]	0.13*	0.00 [0.00, 0.08]	0.02	0.04 [0.01, 0.09]	0.01	0.03 [0.00, 0.09]	0	0.00 [0.00, 0.33]	0.01	0.01 [0.00, 0.10]	0	0.01 [0.00, 0.09]	0.02	0.21 [0.00, 0.77]	0.13	0.08 [0.01, 0.17]	0	0.00 [0.00, 0.02]
	n	0	0.00 [0.00, 0.03]	0	0.03 [0.00, 0.19]	0	0.01 [0.00, 0.05]	0.05	0.04 [0.00, 0.17]	0.23	0.13 [0.00, 0.32]	0.04	0.03 [0.00, 0.37]	0	0.00 [0.00, 0.08]	0.12	0.00 [0.00, 0.18]	0.07	0.00 [0.00, 0.10]	0	0.00 [0.00, 0.12]	0.17	0.00 [0.00, 0.28]	0.05	0.00 [0.00, 0.12]	0.03	0.04 [0.01, 0.08]	0.01	0.03 [0.00, 0.07]	0	0.00 [0.00, 0.28]	0	0.02 [0.00, 0.14]	0.01	0.02 [0.00, 0.06]	0.1	0.27 [0.00, 0.76]	0.11	0.08 [0.02, 0.15]	0	0.01 [0.00, 0.02]
4400	d	0	0.00 [0.00, 0.07]	0.22	0.12 [0.00, 0.38]	0	0.00 [0.00, 0.00]	0	0.00 [0.00, 0.00]	0.03	0.02 [0.00, 0.17]	0	0.00 [0.00, 0.00]	0	0.00 [0.00, 0.02]	0.02	0.01 [0.00, 0.17]	0	0.00 [0.00, 0.00]	0	0.00 [0.00, 0.03]	0	0.00 [0.00, 0.10]	0	0.00 [0.00, 0.00]	0.05	0.05 [0.02, 0.08]	0.06	0.06 [0.01, 0.09]	0.06	0.14 [0.00, 0.31]	0.04	0.03 [0.00, 0.15]	0.02	0.02 [0.00, 0.04]	0.44	0.43 [0.04, 0.64]	0.05	0.05 [0.02, 0.09]	0	0.00 [0.00, 0.05]
	n	0	0.01 [0.00, 0.06]	0.17	0.14 [0.01, 0.32]	0	0.00 [0.00, 0.00]	0	0.00 [0.00, 0.00]	0.03	0.03 [0.00, 0.16]	0	0.00 [0.00, 0.00]	0	0.00 [0.00, 0.03]	0.02	0.01 [0.00, 0.15]	0	0.00 [0.00, 0.00]	0	0.00 [0.00, 0.04]	0	0.00 [0.00, 0.06]	0	0.00 [0.00, 0.00]	0.06	0.05 [0.02, 0.08]	0.07	0.05 [0.02, 0.09]	0.09	0.13 [0.02, 0.26]	0.04	0.04 [0.01, 0.13]	0.02	0.02 [0.00, 0.03]	0.45	0.45 [0.06, 0.62]	0.05	0.05 [0.04, 0.08]	0	0.00 [0.00, 0.05]

## Sheet: Habitats_Y
Supplementary Table S2. Broad-scale habitat selection by individual red fox Vulpes vulpes, Victoria, Australia.																						cc
Used is the proportion of the fox’s range (defined using 99 % Brownian bridge movement model) comprises the habitat feature for separate diel periods day (d) and night (n).
Available shows the median proportion [0.025 quantile, 0.957 quantile] of the habitat feature in 100 randomly-selected ranges
For habitats where the 97.5% quantile of the 'available' samples was ≥ 2%, we tested whether the proportion of habitat within the used range was different to that of the random samples using separate greater-than and less-than tests (as data violated the assumption of a symmetric random distribution required for the two-way test)
To aid interpretation, used data marked with * are outside the 95% CI of the random data (one-way p < 0.05), data marked with ^ are at the margins of the 95% CI ( one-way p > 0.05 but < 0.1).
		ID	LADY		VIKI		FERN		DUST		6010		4780			4190 B†	4190 A	4190 B†	4190 A	GULY		SAND		REED		CINN		6410 B†	6410 A	6410 B†	6410 A		RUSH		RUST		5590		4590		GAMY		DOUG		4400
		Diel	d	n	d	n	d	n	d	n	d	n	d	n		d	d	n	n	d	n	d	n	d	n	d	n	d	d	n	n		d	n	d	n	d	n	d	n	d	n	d	n	d	n
Long unburnt (> 35 y)	Heath	used	0	0	0	0	0	0	0	0	0	0	0	0		0	0	0	0	0	0	0	0	0	0	0	0	0	0	0.02	0.04		0	0	0.11	0.06	0	0	0	0	0	0	0	0	0	0
		available	0.00 [0.00, 0.00]	0.00 [0.00, 0.00]	0.00 [0.00, 0.00]	0.00 [0.00, 0.00]	0.00 [0.00, 0.00]	0.00 [0.00, 0.00]	0.00 [0.00, 0.00]	0.00 [0.00, 0.00]	0.00 [0.00, 0.00]	0.00 [0.00, 0.00]	0.00 [0.00, 0.00]	0.00 [0.00, 0.00]		0.00 [0.00, 0.01]	0.00 [0.00, 0.00]	0.00 [0.00, 0.02]	0.00 [0.00, 0.02]	0.00 [0.00, 0.00]	0.00 [0.00, 0.00]	0.00 [0.00, 0.00]	0.00 [0.00, 0.00]	0.00 [0.00, 0.00]	0.00 [0.00, 0.00]	0.00 [0.00, 0.18]	0.00 [0.00, 0.17]	0.00 [0.00, 0.20]	0.00 [0.00, 0.24]	0.01 [0.00, 0.09]	0.00 [0.00, 0.18]		0.00 [0.00, 0.20]	0.01 [0.00, 0.21]	0.01 [0.00, 0.37]	0.04 [0.00, 0.19]	0.00 [0.00, 0.00]	0.00 [0.00, 0.00]	0.00 [0.00, 0.27]	0.00 [0.00, 0.18]	0.01 [0.00, 0.06]	0.00 [0.00, 0.06]	0.00 [0.00, 0.04]	0.00 [0.00, 0.03]	0.00 [0.00, 0.07]	0.01 [0.00, 0.06]
	Eucalypt	used	0.29	0.33	0.19	0.27	0	0	0.72	0.65	0	0.01	0.01^	0.06		0.42	0.3	0.36	0.28	0	0	0	0	0	0	0.03	0.06	0.02	0.01	0.12	0.03		0.01	0	0.01	0.04	0.01	0.01	0.35	0.26	0.03	0.02	0	0	0.22	0.17
		available	0.36 [0.08, 0.56]	0.35 [0.08, 0.56]	0.25 [0.14, 0.48]	0.25 [0.16, 0.53]	0.00 [0.00, 0.00]	0.00 [0.00, 0.00]	0.66 [0.43, 0.74]	0.66 [0.37, 0.75]	0.01 [0.00, 0.02]	0.01 [0.00, 0.01]	0.18 [0.01, 0.66]	0.24 [0.03, 0.58]		0.36 [0.01, 0.85]	0.38 [0.00, 0.89]	0.36 [0.03, 0.75]	0.38 [0.02, 0.74]	0.00 [0.00, 0.65]	0.00 [0.00, 0.46]	0.00 [0.00, 0.00]	0.00 [0.00, 0.00]	0.00 [0.00, 0.00]	0.00 [0.00, 0.00]	0.06 [0.00, 0.21]	0.05 [0.00, 0.18]	0.13 [0.00, 0.82]	0.07 [0.00, 0.88]	0.24 [0.02, 0.51]	0.14 [0.01, 0.74]		0.00 [0.00, 0.18]	0.01 [0.00, 0.15]	0.02 [0.00, 0.28]	0.07 [0.03, 0.23]	0.01 [0.00, 0.19]	0.01 [0.00, 0.14]	0.30 [0.01, 0.84]	0.30 [0.03, 0.66]	0.05 [0.01, 0.13]	0.04 [0.01, 0.21]	0.01 [0.00, 0.23]	0.03 [0.00, 0.19]	0.12 [0.00, 0.38]	0.14 [0.01, 0.32]
	Riparian	used	0.24	0.28	0.49	0.4	0	0	0.22	0.24	0	0	0	0		0	0	0	0	0	0	0	0	0	0	0.01	0.03	0	0	0	0		0	0	0.05	0.01	0	0.01	0	0	0	0	0	0	0	0
		available	0.30 [0.08, 0.41]	0.30 [0.06, 0.41]	0.48 [0.20, 0.71]	0.48 [0.21, 0.75]	0.00 [0.00, 0.00]	0.00 [0.00, 0.00]	0.21 [0.14, 0.29]	0.22 [0.13, 0.30]	0.00 [0.00, 0.00]	0.00 [0.00, 0.00]	0.00 [0.00, 0.00]	0.00 [0.00, 0.00]		0.00 [0.00, 0.00]	0.00 [0.00, 0.00]	0.00 [0.00, 0.00]	0.00 [0.00, 0.00]	0.00 [0.00, 0.17]	0.00 [0.00, 0.10]	0.00 [0.00, 0.00]	0.00 [0.00, 0.00]	0.00 [0.00, 0.00]	0.00 [0.00, 0.00]	0.02 [0.00, 0.12]	0.02 [0.00, 0.11]	0.00 [0.00, 0.00]	0.00 [0.00, 0.00]	0.00 [0.00, 0.00]	0.00 [0.00, 0.00]		0.00 [0.00, 0.08]	0.00 [0.00, 0.08]	0.00 [0.00, 0.17]	0.02 [0.00, 0.12]	0.00 [0.00, 0.05]	0.00 [0.00, 0.03]	0.00 [0.00, 0.00]	0.00 [0.00, 0.00]	0.01 [0.00, 0.05]	0.01 [0.00, 0.06]	0.00 [0.00, 0.07]	0.01 [0.00, 0.05]	0.00 [0.00, 0.00]	0.00 [0.00, 0.00]
Mid-age forest (7 - 35 years)	Heath	used	0	0	0	0	0	0	0	0	0	0	0	0		0	0	0	0	0.68*	0.54*	0.11	0.06	0.47*	0.1	0.08	0.04	0	0	0	0		0.1	0.08	0.03	0.01	0	0	0	0	0	0	0.1	0.05	0	0
		available	0.00 [0.00, 0.00]	0.00 [0.00, 0.00]	0.00 [0.00, 0.00]	0.00 [0.00, 0.00]	0.00 [0.00, 0.00]	0.00 [0.00, 0.00]	0.00 [0.00, 0.00]	0.00 [0.00, 0.00]	0.00 [0.00, 0.00]	0.00 [0.00, 0.00]	0.00 [0.00, 0.00]	0.00 [0.00, 0.00]		0.00 [0.00, 0.00]	0.00 [0.00, 0.00]	0.00 [0.00, 0.00]	0.00 [0.00, 0.00]	0.08 [0.00, 0.67]	0.15 [0.00, 0.51]	0.06 [0.00, 0.24]	0.07 [0.00, 0.21]	0.06 [0.00, 0.40]	0.07 [0.00, 0.18]	0.03 [0.00, 0.10]	0.04 [0.00, 0.07]	0.00 [0.00, 0.00]	0.00 [0.00, 0.00]	0.00 [0.00, 0.00]	0.00 [0.00, 0.00]		0.08 [0.00, 0.15]	0.07 [0.00, 0.12]	0.00 [0.00, 0.15]	0.01 [0.00, 0.10]	0.00 [0.00, 0.00]	0.00 [0.00, 0.00]	0.00 [0.00, 0.00]	0.00 [0.00, 0.00]	0.00 [0.00, 0.09]	0.00 [0.00, 0.08]	0.00 [0.00, 0.42]	0.04 [0.00, 0.17]	0.00 [0.00, 0.00]	0.00 [0.00, 0.00]
	Eucalypt	used	0.02	0.02	0	0	0.01	0.02	0	0	0.04	0.09	0.01^	0.03^		0.03	0	0.17	0.16	0.19	0.21	0.24	0.21	0.11	0.16	0	0	0.09	0.11	0.1	0.11		0	0	0	0.01	0.61	0.33	0	0	0.02	0.00^	0.21	0.23	0.03	0.03
		available	0.02 [0.00, 0.22]	0.02 [0.00, 0.23]	0.00 [0.00, 0.00]	0.00 [0.00, 0.00]	0.09 [0.00, 0.58]	0.02 [0.00, 0.62]	0.00 [0.00, 0.00]	0.00 [0.00, 0.00]	0.14 [0.00, 0.69]	0.21 [0.02, 0.63]	0.07 [0.00, 0.26]	0.07 [0.01, 0.29]		0.11 [0.00, 0.60]	0.03 [0.00, 0.63]	0.17 [0.00, 0.48]	0.15 [0.00, 0.48]	0.33 [0.00, 0.69]	0.31 [0.06, 0.64]	0.25 [0.05, 0.65]	0.24 [0.08, 0.68]	0.30 [0.01, 0.73]	0.34 [0.11, 0.67]	0.00 [0.00, 0.00]	0.00 [0.00, 0.00]	0.08 [0.00, 0.69]	0.03 [0.00, 0.83]	0.14 [0.00, 0.44]	0.12 [0.00, 0.62]		0.00 [0.00, 0.00]	0.00 [0.00, 0.00]	0.00 [0.00, 0.15]	0.01 [0.00, 0.10]	0.41 [0.00, 0.96]	0.38 [0.00, 0.91]	0.00 [0.00, 0.07]	0.00 [0.00, 0.09]	0.01 [0.00, 0.14]	0.01 [0.00, 0.12]	0.10 [0.00, 0.51]	0.13 [0.00, 0.32]	0.02 [0.00, 0.17]	0.03 [0.00, 0.16]
	Riparian	used	0.04	0.03	0	0	0.17	0.16	0	0	0	0	0	0		0	0	0	0	0.06	0.06	0.04	0.03	0.08	0.03	0	0	0	0	0	0		0	0	0.02*	0	0.20^	0.08	0	0	0	0	0.02	0.04	0	0
		available	0.03 [0.00, 0.12]	0.03 [0.00, 0.13]	0.00 [0.00, 0.00]	0.00 [0.00, 0.00]	0.06 [0.00, 0.44]	0.10 [0.00, 0.21]	0.00 [0.00, 0.00]	0.00 [0.00, 0.00]	0.00 [0.00, 0.06]	0.00 [0.00, 0.05]	0.00 [0.00, 0.00]	0.00 [0.00, 0.00]		0.00 [0.00, 0.00]	0.00 [0.00, 0.00]	0.00 [0.00, 0.00]	0.00 [0.00, 0.00]	0.05 [0.00, 0.30]	0.06 [0.00, 0.24]	0.04 [0.01, 0.17]	0.05 [0.01, 0.18]	0.04 [0.00, 0.28]	0.07 [0.01, 0.17]	0.00 [0.00, 0.00]	0.00 [0.00, 0.00]	0.00 [0.00, 0.00]	0.00 [0.00, 0.00]	0.00 [0.00, 0.00]	0.00 [0.00, 0.00]		0.00 [0.00, 0.00]	0.00 [0.00, 0.00]	0.00 [0.00, 0.02]	0.00 [0.00, 0.01]	0.05 [0.00, 0.22]	0.07 [0.00, 0.14]	0.00 [0.00, 0.00]	0.00 [0.00, 0.00]	0.00 [0.00, 0.01]	0.00 [0.00, 0.02]	0.02 [0.00, 0.29]	0.03 [0.00, 0.37]	0.00 [0.00, 0.00]	0.00 [0.00, 0.00]
Young forest (1 - 7 years)	Heath	used	0	0	0	0	0	0	0	0	0	0	0	0		0	0	0	0	0	0	0.13	0.08	0	0	0.26*	0.17	0	0	0	0		0.18	0.2	0	0.01	0	0	0	0	0.03	0.02	0	0	0	0
		available	0.00 [0.00, 0.00]	0.00 [0.00, 0.00]	0.00 [0.00, 0.00]	0.00 [0.00, 0.00]	0.00 [0.00, 0.00]	0.00 [0.00, 0.00]	0.00 [0.00, 0.00]	0.00 [0.00, 0.00]	0.00 [0.00, 0.00]	0.00 [0.00, 0.00]	0.00 [0.00, 0.00]	0.00 [0.00, 0.00]		0.00 [0.00, 0.00]	0.00 [0.00, 0.00]	0.00 [0.00, 0.00]	0.00 [0.00, 0.00]	0.00 [0.00, 0.02]	0.00 [0.00, 0.06]	0.10 [0.00, 0.39]	0.10 [0.00, 0.30]	0.01 [0.00, 0.41]	0.03 [0.00, 0.27]	0.14 [0.02, 0.26]	0.16 [0.02, 0.19]	0.00 [0.00, 0.00]	0.00 [0.00, 0.00]	0.00 [0.00, 0.00]	0.00 [0.00, 0.00]		0.16 [0.00, 0.40]	0.17 [0.02, 0.30]	0.00 [0.00, 0.36]	0.01 [0.00, 0.18]	0.00 [0.00, 0.00]	0.00 [0.00, 0.00]	0.00 [0.00, 0.00]	0.00 [0.00, 0.00]	0.03 [0.00, 0.07]	0.02 [0.00, 0.13]	0.00 [0.00, 0.07]	0.00 [0.00, 0.08]	0.00 [0.00, 0.02]	0.00 [0.00, 0.03]
	Eucalypt	used	0.3	0.22	0.14	0.17	0.79	0.36	0	0	0.88	0.81	0.85^	0.76		0	0	0	0	0	0	0.27	0.2	0	0.02^	0.29	0.32	0	0	0	0		0.15	0.09	0	0.06	0	0	0	0	0.28	0.28	0.04	0.12	0.02	0.02
		available	0.21 [0.00, 0.45]	0.21 [0.00, 0.48]	0.12 [0.00, 0.40]	0.11 [0.00, 0.37]	0.42 [0.06, 0.87]	0.49 [0.17, 0.69]	0.03 [0.00, 0.32]	0.02 [0.00, 0.36]	0.76 [0.18, 0.98]	0.69 [0.25, 0.94]	0.62 [0.06, 0.88]	0.56 [0.12, 0.81]		0.00 [0.00, 0.00]	0.00 [0.00, 0.00]	0.00 [0.00, 0.00]	0.00 [0.00, 0.00]	0.00 [0.00, 0.12]	0.00 [0.00, 0.14]	0.22 [0.01, 0.44]	0.22 [0.02, 0.33]	0.09 [0.00, 0.50]	0.15 [0.02, 0.35]	0.25 [0.01, 0.55]	0.25 [0.02, 0.51]	0.00 [0.00, 0.69]	0.00 [0.00, 0.84]	0.08 [0.00, 0.50]	0.00 [0.00, 0.66]		0.10 [0.00, 0.52]	0.13 [0.00, 0.48]	0.00 [0.00, 0.82]	0.07 [0.00, 0.59]	0.00 [0.00, 0.63]	0.00 [0.00, 0.56]	0.00 [0.00, 0.53]	0.01 [0.00, 0.48]	0.15 [0.00, 0.49]	0.14 [0.00, 0.48]	0.00 [0.00, 0.37]	0.00 [0.00, 0.18]	0.01 [0.00, 0.17]	0.01 [0.00, 0.15]
	Riparian	used	0.06*	0.07*	0.13	0.12	0.03	0.47	0	0	0	0	0	0		0	0	0	0	0	0	0.04	0.02	0	0.00^	0.03	0.05	0	0	0	0		0.04	0.04	0	0	0	0	0	0	0.01	0	0.02	0.07	0	0
		available	0.03 [0.00, 0.06]	0.03 [0.00, 0.06]	0.10 [0.00, 0.14]	0.09 [0.00, 0.15]	0.23 [0.00, 0.58]	0.28 [0.00, 0.51]	0.00 [0.00, 0.04]	0.00 [0.00, 0.05]	0.00 [0.00, 0.02]	0.00 [0.00, 0.02]	0.00 [0.00, 0.00]	0.00 [0.00, 0.00]		0.00 [0.00, 0.00]	0.00 [0.00, 0.00]	0.00 [0.00, 0.00]	0.00 [0.00, 0.00]	0.00 [0.00, 0.07]	0.00 [0.00, 0.02]	0.03 [0.00, 0.11]	0.04 [0.00, 0.09]	0.00 [0.00, 0.21]	0.02 [0.00, 0.08]	0.05 [0.00, 0.10]	0.04 [0.00, 0.08]	0.00 [0.00, 0.00]	0.00 [0.00, 0.00]	0.00 [0.00, 0.00]	0.00 [0.00, 0.00]		0.02 [0.00, 0.12]	0.03 [0.00, 0.10]	0.00 [0.00, 0.03]	0.00 [0.00, 0.04]	0.00 [0.00, 0.03]	0.00 [0.00, 0.01]	0.00 [0.00, 0.00]	0.00 [0.00, 0.00]	0.01 [0.00, 0.04]	0.00 [0.00, 0.09]	0.00 [0.00, 0.18]	0.00 [0.00, 0.10]	0.00 [0.00, 0.00]	0.00 [0.00, 0.00]
Recently burnt (< 1 year)	Heath	used	0	0	0	0	0	0	0	0	0	0	0	0		0	0	0	0	0	0	0	0	0.06	0.04	0.15	0.11	0.29^	0.43^	0.09	0.27^		0.08	0.11	0.23	0.22^	0	0	0	0	0.03	0.03	0	0	0	0
		available	0.00 [0.00, 0.00]	0.00 [0.00, 0.00]	0.00 [0.00, 0.00]	0.00 [0.00, 0.00]	0.00 [0.00, 0.00]	0.00 [0.00, 0.00]	0.00 [0.00, 0.00]	0.00 [0.00, 0.00]	0.00 [0.00, 0.00]	0.00 [0.00, 0.00]	0.00 [0.00, 0.00]	0.00 [0.00, 0.00]		0.00 [0.00, 0.13]	0.00 [0.00, 0.10]	0.00 [0.00, 0.18]	0.00 [0.00, 0.20]	0.00 [0.00, 0.08]	0.00 [0.00, 0.07]	0.00 [0.00, 0.03]	0.00 [0.00, 0.03]	0.00 [0.00, 0.18]	0.01 [0.00, 0.06]	0.10 [0.00, 0.49]	0.11 [0.00, 0.45]	0.00 [0.00, 0.36]	0.00 [0.00, 0.55]	0.02 [0.00, 0.14]	0.00 [0.00, 0.30]		0.09 [0.00, 0.49]	0.08 [0.00, 0.41]	0.00 [0.00, 0.71]	0.06 [0.00, 0.31]	0.00 [0.00, 0.00]	0.00 [0.00, 0.00]	0.00 [0.00, 0.03]	0.00 [0.00, 0.14]	0.00 [0.00, 0.26]	0.00 [0.00, 0.27]	0.00 [0.00, 0.23]	0.00 [0.00, 0.12]	0.00 [0.00, 0.03]	0.00 [0.00, 0.04]
	Eucalypt	used	0	0	0	0	0	0	0	0	0	0	0	0		0.41	0.59	0.37	0.45^	0	0	0	0	0.02	0.16^	0	0	0.43	0.36	0.24*	0.37		0.01	0	0.01	0.04	0	0	0	0	0.04	0.01	0.28^	0.17	0	0
		available	0.00 [0.00, 0.00]	0.00 [0.00, 0.00]	0.00 [0.00, 0.00]	0.00 [0.00, 0.00]	0.00 [0.00, 0.00]	0.00 [0.00, 0.00]	0.00 [0.00, 0.00]	0.00 [0.00, 0.00]	0.00 [0.00, 0.00]	0.00 [0.00, 0.00]	0.00 [0.00, 0.00]	0.00 [0.00, 0.00]		0.28 [0.00, 0.61]	0.27 [0.00, 0.79]	0.28 [0.02, 0.46]	0.28 [0.02, 0.49]	0.00 [0.00, 0.31]	0.00 [0.00, 0.18]	0.00 [0.00, 0.46]	0.00 [0.00, 0.28]	0.00 [0.00, 0.39]	0.05 [0.00, 0.17]	0.00 [0.00, 0.04]	0.00 [0.00, 0.06]	0.00 [0.00, 0.60]	0.00 [0.00, 0.80]	0.05 [0.00, 0.24]	0.00 [0.00, 0.49]		0.01 [0.00, 0.01]	0.00 [0.00, 0.00]	0.00 [0.00, 0.26]	0.01 [0.00, 0.10]	0.00 [0.00, 0.00]	0.00 [0.00, 0.00]	0.00 [0.00, 0.00]	0.00 [0.00, 0.02]	0.01 [0.00, 0.11]	0.00 [0.00, 0.16]	0.00 [0.00, 0.35]	0.00 [0.00, 0.28]	0.00 [0.00, 0.10]	0.00 [0.00, 0.06]
	Riparian	used	0	0	0	0	0	0	0	0	0	0	0	0		0	0	0	0	0	0	0	0	0.13*	0.02	0	0	0	0	0	0		0	0	0.07^	0.03	0	0	0	0	0.02	0.03	0.13*	0.05	0	0
		available	0.00 [0.00, 0.00]	0.00 [0.00, 0.00]	0.00 [0.00, 0.00]	0.00 [0.00, 0.00]	0.00 [0.00, 0.00]	0.00 [0.00, 0.00]	0.00 [0.00, 0.00]	0.00 [0.00, 0.00]	0.00 [0.00, 0.00]	0.00 [0.00, 0.00]	0.00 [0.00, 0.00]	0.00 [0.00, 0.00]		0.00 [0.00, 0.00]	0.00 [0.00, 0.00]	0.00 [0.00, 0.00]	0.00 [0.00, 0.00]	0.00 [0.00, 0.00]	0.00 [0.00, 0.00]	0.00 [0.00, 0.01]	0.00 [0.00, 0.02]	0.00 [0.00, 0.13]	0.00 [0.00, 0.02]	0.00 [0.00, 0.06]	0.00 [0.00, 0.05]	0.00 [0.00, 0.00]	0.00 [0.00, 0.00]	0.00 [0.00, 0.00]	0.00 [0.00, 0.00]		0.00 [0.00, 0.04]	0.00 [0.00, 0.04]	0.00 [0.00, 0.08]	0.01 [0.00, 0.05]	0.00 [0.00, 0.00]	0.00 [0.00, 0.00]	0.00 [0.00, 0.00]	0.00 [0.00, 0.00]	0.00 [0.00, 0.05]	0.00 [0.00, 0.05]	0.00 [0.00, 0.08]	0.00 [0.00, 0.12]	0.00 [0.00, 0.00]	0.00 [0.00, 0.00]
	Edge (forest)	used	0	0.01	0	0	0	0	0	0.01	0	0	0.01	0.01		0	0	0	0	0.03	0.08	0.03	0.08*	0.03	0.09^	0.03	0.04	0	0	0.04	0		0.08	0.08	0.1	0.08	0.03	0.03	0.04	0.03	0.1	0.08	0.02	0.03	0.05	0.06
		available	0.01 [0.00, 0.01]	0.00 [0.00, 0.02]	0.00 [0.00, 0.01]	0.00 [0.00, 0.01]	0.00 [0.00, 0.07]	0.00 [0.00, 0.05]	0.00 [0.00, 0.01]	0.00 [0.00, 0.01]	0.00 [0.00, 0.00]	0.00 [0.00, 0.00]	0.00 [0.00, 0.02]	0.00 [0.00, 0.02]		0.00 [0.00, 0.04]	0.00 [0.00, 0.03]	0.00 [0.00, 0.04]	0.00 [0.00, 0.03]	0.04 [0.00, 0.16]	0.05 [0.00, 0.11]	0.03 [0.01, 0.11]	0.03 [0.01, 0.07]	0.03 [0.00, 0.16]	0.03 [0.01, 0.10]	0.03 [0.01, 0.10]	0.04 [0.01, 0.09]	0.01 [0.00, 0.08]	0.00 [0.00, 0.11]	0.01 [0.00, 0.05]	0.01 [0.00, 0.08]		0.07 [0.00, 0.14]	0.07 [0.02, 0.13]	0.09 [0.00, 0.18]	0.08 [0.01, 0.12]	0.02 [0.00, 0.08]	0.03 [0.00, 0.06]	0.03 [0.00, 0.08]	0.03 [0.00, 0.07]	0.08 [0.05, 0.11]	0.09 [0.03, 0.12]	0.04 [0.01, 0.09]	0.04 [0.01, 0.08]	0.05 [0.02, 0.08]	0.05 [0.02, 0.08]
	Edge (open)	used	0	0.01	0	0	0	0	0	0	0	0	0	0		0	0	0	0	0	0.04	0.02	0.05*	0.01	0.06^	0.03	0.04	0	0	0.03	0		0.09	0.09	0.1	0.07	0.02	0.03	0.02	0.02	0.1	0.09	0.01	0.01	0.06	0.07
		available	0.00 [0.00, 0.01]	0.00 [0.00, 0.01]	0.00 [0.00, 0.00]	0.00 [0.00, 0.01]	0.00 [0.00, 0.00]	0.00 [0.00, 0.00]	0.00 [0.00, 0.00]	0.00 [0.00, 0.01]	0.00 [0.00, 0.00]	0.00 [0.00, 0.00]	0.00 [0.00, 0.01]	0.00 [0.00, 0.01]		0.00 [0.00, 0.02]	0.00 [0.00, 0.01]	0.00 [0.00, 0.03]	0.00 [0.00, 0.02]	0.02 [0.00, 0.10]	0.02 [0.00, 0.08]	0.01 [0.00, 0.07]	0.01 [0.00, 0.05]	0.01 [0.00, 0.11]	0.01 [0.00, 0.06]	0.03 [0.00, 0.09]	0.04 [0.00, 0.07]	0.00 [0.00, 0.07]	0.00 [0.00, 0.10]	0.01 [0.00, 0.05]	0.00 [0.00, 0.07]		0.07 [0.00, 0.13]	0.07 [0.01, 0.10]	0.07 [0.00, 0.16]	0.06 [0.00, 0.10]	0.02 [0.00, 0.10]	0.02 [0.00, 0.08]	0.01 [0.00, 0.07]	0.01 [0.00, 0.05]	0.08 [0.04, 0.11]	0.08 [0.02, 0.12]	0.03 [0.00, 0.09]	0.03 [0.00, 0.07]	0.06 [0.01, 0.09]	0.05 [0.02, 0.09]
	Plantation	used	0	0	0	0	0	0	0	0	0	0	0	0		0	0	0	0	0	0	0	0	0	0	0	0	0.04	0	0.11	0.07		0	0	0	0	0	0	0.52	0.5	0	0	0	0	0.06	0.09
		available	0.00 [0.00, 0.00]	0.00 [0.00, 0.00]	0.00 [0.00, 0.00]	0.00 [0.00, 0.00]	0.00 [0.00, 0.00]	0.00 [0.00, 0.00]	0.00 [0.00, 0.00]	0.00 [0.00, 0.00]	0.00 [0.00, 0.00]	0.00 [0.00, 0.00]	0.00 [0.00, 0.00]	0.00 [0.00, 0.00]		0.00 [0.00, 0.46]	0.00 [0.00, 0.36]	0.00 [0.00, 0.36]	0.00 [0.00, 0.32]	0.00 [0.00, 0.00]	0.00 [0.00, 0.00]	0.00 [0.00, 0.00]	0.00 [0.00, 0.00]	0.00 [0.00, 0.00]	0.00 [0.00, 0.00]	0.00 [0.00, 0.00]	0.00 [0.00, 0.00]	0.03 [0.00, 0.70]	0.00 [0.00, 0.88]	0.08 [0.00, 0.36]	0.06 [0.00, 0.63]		0.00 [0.00, 0.00]	0.00 [0.00, 0.00]	0.00 [0.00, 0.00]	0.00 [0.00, 0.00]	0.00 [0.00, 0.00]	0.00 [0.00, 0.00]	0.34 [0.00, 0.80]	0.37 [0.00, 0.63]	0.00 [0.00, 0.00]	0.00 [0.00, 0.00]	0.00 [0.00, 0.33]	0.00 [0.00, 0.28]	0.14 [0.00, 0.31]	0.13 [0.02, 0.26]
	Reservoir/ waterbody	used	0	0	0	0	0	0	0.02	0.04^	0	0	0.06	0.06		0	0	0	0	0	0.01	0	0.01	0	0.05^	0	0	0	0	0	0		0	0.01^	0	0	0	0.04	0.03	0.02*	0.01	0.02^	0.01	0	0.04	0.04
		available	0.00 [0.00, 0.00]	0.00 [0.00, 0.00]	0.00 [0.00, 0.00]	0.00 [0.00, 0.00]	0.00 [0.00, 0.00]	0.00 [0.00, 0.00]	0.02 [0.00, 0.05]	0.01 [0.00, 0.04]	0.00 [0.00, 0.00]	0.00 [0.00, 0.01]	0.03 [0.00, 0.10]	0.04 [0.00, 0.07]		0.00 [0.00, 0.03]	0.00 [0.00, 0.01]	0.00 [0.00, 0.04]	0.00 [0.00, 0.06]	0.00 [0.00, 0.13]	0.01 [0.00, 0.08]	0.00 [0.00, 0.05]	0.01 [0.00, 0.05]	0.00 [0.00, 0.11]	0.00 [0.00, 0.05]	0.00 [0.00, 0.01]	0.00 [0.00, 0.01]	0.00 [0.00, 0.07]	0.00 [0.00, 0.08]	0.01 [0.00, 0.05]	0.00 [0.00, 0.07]		0.00 [0.00, 0.01]	0.00 [0.00, 0.01]	0.00 [0.00, 0.03]	0.00 [0.00, 0.03]	0.01 [0.00, 0.10]	0.02 [0.00, 0.06]	0.00 [0.00, 0.03]	0.01 [0.00, 0.02]	0.01 [0.00, 0.02]	0.01 [0.00, 0.03]	0.01 [0.00, 0.10]	0.02 [0.00, 0.14]	0.03 [0.00, 0.15]	0.04 [0.01, 0.13]
	Farm stream	used	0	0	0	0	0	0	0	0	0	0	0	0		0	0	0	0	0	0	0	0	0	0	0.01	0.01	0	0	0	0		0.06	0.07	0.03	0.05	0	0.01	0	0.02	0.05	0.08	0	0.01	0.02	0.02
		available	0.00 [0.00, 0.00]	0.00 [0.00, 0.00]	0.00 [0.00, 0.00]	0.00 [0.00, 0.00]	0.00 [0.00, 0.00]	0.00 [0.00, 0.00]	0.00 [0.00, 0.00]	0.00 [0.00, 0.00]	0.00 [0.00, 0.00]	0.00 [0.00, 0.00]	0.00 [0.00, 0.00]	0.00 [0.00, 0.00]		0.00 [0.00, 0.00]	0.00 [0.00, 0.00]	0.00 [0.00, 0.00]	0.00 [0.00, 0.00]	0.00 [0.00, 0.03]	0.00 [0.00, 0.03]	0.00 [0.00, 0.01]	0.00 [0.00, 0.00]	0.00 [0.00, 0.02]	0.00 [0.00, 0.01]	0.02 [0.00, 0.07]	0.03 [0.00, 0.06]	0.00 [0.00, 0.01]	0.00 [0.00, 0.02]	0.00 [0.00, 0.02]	0.00 [0.00, 0.01]		0.05 [0.00, 0.12]	0.05 [0.00, 0.09]	0.02 [0.00, 0.17]	0.03 [0.00, 0.09]	0.00 [0.00, 0.05]	0.00 [0.00, 0.04]	0.00 [0.00, 0.06]	0.01 [0.00, 0.04]	0.05 [0.01, 0.10]	0.04 [0.00, 0.12]	0.01 [0.00, 0.09]	0.02 [0.00, 0.06]	0.02 [0.00, 0.04]	0.02 [0.00, 0.03]
	Farmland	used	0	0	0	0	0	0	0	0	0	0	0	0		0	0	0	0	0	0.01	0.01	0.06*	0	0.10*	0.02	0.06	0	0	0.18	0		0.16	0.18	0.21	0.22	0.02	0.4	0.01	0.1	0.21	0.3	0.02	0.1	0.44	0.45
		available	0.00 [0.00, 0.02]	0.00 [0.00, 0.02]	0.00 [0.00, 0.00]	0.00 [0.00, 0.00]	0.00 [0.00, 0.00]	0.00 [0.00, 0.00]	0.00 [0.00, 0.00]	0.00 [0.00, 0.00]	0.00 [0.00, 0.00]	0.00 [0.00, 0.00]	0.00 [0.00, 0.03]	0.00 [0.00, 0.04]		0.00 [0.00, 0.01]	0.00 [0.00, 0.00]	0.00 [0.00, 0.02]	0.00 [0.00, 0.02]	0.00 [0.00, 0.52]	0.01 [0.00, 0.41]	0.00 [0.00, 0.11]	0.00 [0.00, 0.06]	0.00 [0.00, 0.25]	0.00 [0.00, 0.09]	0.05 [0.00, 0.19]	0.08 [0.00, 0.16]	0.00 [0.00, 0.37]	0.00 [0.00, 0.50]	0.02 [0.00, 0.32]	0.00 [0.00, 0.38]		0.14 [0.00, 0.28]	0.14 [0.00, 0.23]	0.16 [0.00, 0.60]	0.16 [0.00, 0.46]	0.07 [0.00, 0.85]	0.25 [0.00, 0.76]	0.01 [0.00, 0.54]	0.05 [0.00, 0.50]	0.21 [0.07, 0.47]	0.21 [0.03, 0.52]	0.21 [0.00, 0.77]	0.27 [0.00, 0.76]	0.43 [0.04, 0.64]	0.45 [0.06, 0.62]
	Road	used	0.04	0.03	0.03	0.04	0	0	0.03^	0.05	0.08	0.09	0.07	0.09		0.14*	0.11	0.11	0.1	0.03	0.05	0.11	0.13*	0.09	0.11^	0.07	0.05	0.13*	0.09	0.07	0.1		0.03	0.04	0.03^	0.08	0.10*	0.05	0.04	0.05	0.07	0.03*	0.13	0.11	0.05	0.05
		available	0.02 [0.01, 0.07]	0.02 [0.01, 0.07]	0.04 [0.02, 0.05]	0.04 [0.03, 0.05]	0.00 [0.00, 0.17]	0.01 [0.00, 0.10]	0.05 [0.02, 0.09]	0.05 [0.02, 0.10]	0.08 [0.01, 0.13]	0.08 [0.03, 0.12]	0.07 [0.04, 0.12]	0.08 [0.04, 0.12]		0.11 [0.06, 0.14]	0.11 [0.05, 0.17]	0.11 [0.07, 0.13]	0.11 [0.08, 0.13]	0.05 [0.00, 0.20]	0.06 [0.01, 0.16]	0.05 [0.02, 0.14]	0.05 [0.03, 0.10]	0.06 [0.00, 0.17]	0.06 [0.03, 0.14]	0.06 [0.01, 0.14]	0.07 [0.02, 0.11]	0.08 [0.02, 0.13]	0.07 [0.01, 0.15]	0.08 [0.04, 0.11]	0.08 [0.03, 0.12]		0.05 [0.00, 0.15]	0.06 [0.01, 0.14]	0.09 [0.01, 0.37]	0.10 [0.04, 0.23]	0.05 [0.00, 0.10]	0.05 [0.01, 0.08]	0.05 [0.00, 0.14]	0.06 [0.03, 0.11]	0.09 [0.06, 0.18]	0.09 [0.04, 0.17]	0.08 [0.01, 0.17]	0.08 [0.02, 0.15]	0.05 [0.02, 0.09]	0.05 [0.04, 0.08]
	Urban	used	0	0	0	0	0	0	0	0	0	0	0	0		0	0	0	0	0	0	0	0.04*	0	0.05*	0	0	0	0	0	0		0	0	0	0	0	0	0	0	0	0	0	0	0	0
		available	0.00 [0.00, 0.00]	0.00 [0.00, 0.00]	0.00 [0.00, 0.00]	0.00 [0.00, 0.00]	0.00 [0.00, 0.01]	0.00 [0.00, 0.00]	0.00 [0.00, 0.00]	0.00 [0.00, 0.00]	0.00 [0.00, 0.00]	0.00 [0.00, 0.00]	0.00 [0.00, 0.00]	0.00 [0.00, 0.00]		0.00 [0.00, 0.00]	0.00 [0.00, 0.00]	0.00 [0.00, 0.00]	0.00 [0.00, 0.00]	0.00 [0.00, 0.02]	0.00 [0.00, 0.02]	0.00 [0.00, 0.01]	0.00 [0.00, 0.01]	0.00 [0.00, 0.01]	0.00 [0.00, 0.06]	0.00 [0.00, 0.01]	0.00 [0.00, 0.01]	0.00 [0.00, 0.01]	0.00 [0.00, 0.01]	0.00 [0.00, 0.00]	0.00 [0.00, 0.01]		0.00 [0.00, 0.01]	0.00 [0.00, 0.01]	0.00 [0.00, 0.26]	0.00 [0.00, 0.12]	0.00 [0.00, 0.00]	0.00 [0.00, 0.00]	0.00 [0.00, 0.01]	0.00 [0.00, 0.01]	0.01 [0.00, 0.13]	0.01 [0.00, 0.18]	0.00 [0.00, 0.02]	0.01 [0.00, 0.02]	0.00 [0.00, 0.05]	0.00 [0.00, 0.05]
† - note that forest '<1 year post-fire' in pre-fire samples refers to forest within the burn block that will be (rather than has been) burnt, i.e. was actually >35 y old during pre-fire sampling
