# Supplementary material for: Human-modified habitats facilitate forest-dwelling populations of an invasive predator, Vulpes vulpes
Source: Sci Rep. 2017 Sep 25;7:12291. doi: 10.1038/s41598-017-12464-7 (PMC5612948; doi:10.1038/s41598-017-12464-7)
Supplement: Supplementary file 3 — Supplementary Information Table S3 [file 41598_2017_12464_MOESM3_ESM.xls]

## Sheet: SupplementaryTableS3_PopAvOR
Supplementary Table S3 - Population-averaged odds ratios for fine-scale habitat selection by red fox Vulpes vulpes during day and night, Victoria, Australia.
Habitat types are listed in order from least to most strongly selected habitat.
The value is the estimated odds ratio (LCL, UCL) for the habitat type in the row relative to the habitat type in the column.
An odds ratio of 1 indicates equal selection, values < 1 indicate that the habitat type in the column is selected less than the habitat in the row, values >1 indicated that the habitat type in the column is more strongly selected.
* indicates where the confidence limits do not overlap one.
DAY	Rank	Forest-riparian (>35y)	Plantation	Forest-eucalypt (7-35y)	Forest-riparian (1-7y)	Forest-eucalypt (1-7y)	Road	Farmland	Forest-heath (<1y)	Forest-eucalypt (>35y)	Forest-riparian (<1y)	Forest-heath (1-7y)	Forest-heath (>35y)	Farm-stream	Forest-heath (7-35y)	Forest-riparian (7-35y)	Edge-forested	Edge-open	Forest-eucalypt (<1y)	Reservoir/dam
Forest-riparian (>35y)	19	NA	0.8 (0.3, 2.1)	0.8 (0.3, 2.3)	0.8 (0.3, 2)	0.8 (0.3, 1.9)	0.7 (0.3, 2)	0.7 (0.2, 2.1)	0.7 (0.2, 2)	0.7 (0.3, 1.6)	0.6 (0.2, 2.8)	0.6 (0.2, 1.8)	0.5 (0.2, 1.3)	0.5 (0.2, 1.5)	0.5 (0.2, 1.2)	0.4 (0.2, 1.2)	0.4 (0.2, 1)	0.4 (0.1, 1)*	0.3 (0.1, 1.3)	0.3 (0.1, 0.8)*
Plantation	18	1.2 (0.5, 2.9)	NA	1 (0.7, 1.4)	1 (0.8, 1.2)	0.9 (0.7, 1.2)	0.9 (0.7, 1.1)	0.9 (0.5, 1.4)	0.8 (0.6, 1.2)	0.8 (0.6, 1)*	0.8 (0.3, 1.8)	0.7 (0.4, 1.2)	0.6 (0.4, 0.9)*	0.6 (0.4, 0.8)*	0.6 (0.5, 0.7)*	0.5 (0.3, 0.8)*	0.5 (0.4, 0.7)*	0.4 (0.3, 0.6)*	0.4 (0.1, 0.8)*	0.3 (0.2, 0.6)*
Forest-eucalypt (7-35y)	17	1.2 (0.4, 3.2)	1 (0.7, 1.4)	NA	1 (0.7, 1.3)	0.9 (0.6, 1.3)	0.9 (0.7, 1.2)	0.9 (0.4, 1.7)	0.8 (0.5, 1.2)	0.8 (0.5, 1.1)	0.8 (0.3, 1.7)	0.7 (0.4, 1.4)	0.6 (0.4, 1)*	0.6 (0.4, 1)*	0.6 (0.4, 0.7)*	0.5 (0.4, 0.7)*	0.5 (0.3, 0.7)*	0.4 (0.3, 0.6)*	0.4 (0.2, 0.8)*	0.3 (0.2, 0.7)*
Forest-riparian (1-7y)	16	1.2 (0.5, 3.2)	1 (0.9, 1.3)	1 (0.8, 1.4)	NA	0.9 (0.8, 1.2)	0.9 (0.7, 1.2)	0.9 (0.5, 1.6)	0.8 (0.6, 1.1)	0.8 (0.6, 1.1)	0.8 (0.4, 1.8)	0.8 (0.5, 1.2)	0.6 (0.4, 0.9)*	0.6 (0.4, 0.9)*	0.6 (0.5, 0.7)*	0.5 (0.4, 0.8)*	0.5 (0.4, 0.7)*	0.5 (0.3, 0.6)*	0.4 (0.2, 0.9)*	0.4 (0.2, 0.6)*
Forest-eucalypt (1-7y)	15	1.3 (0.5, 3.4)	1.1 (0.9, 1.4)	1.1 (0.8, 1.6)	1.1 (0.9, 1.3)	NA	1 (0.7, 1.4)	0.9 (0.5, 1.8)	0.9 (0.6, 1.3)	0.9 (0.6, 1.3)	0.9 (0.4, 2)	0.8 (0.4, 1.5)	0.7 (0.5, 1)	0.6 (0.4, 1)	0.6 (0.5, 0.8)*	0.6 (0.4, 0.9)*	0.5 (0.4, 0.8)*	0.5 (0.3, 0.7)*	0.4 (0.2, 1)*	0.4 (0.3, 0.6)*
Road	14	1.4 (0.5, 3.6)	1.1 (0.9, 1.4)	1.1 (0.9, 1.5)	1.1 (0.9, 1.4)	1 (0.7, 1.4)	NA	1 (0.5, 1.8)	0.9 (0.7, 1.3)	0.9 (0.7, 1.1)	0.9 (0.4, 1.8)	0.8 (0.5, 1.4)	0.7 (0.5, 0.9)*	0.7 (0.4, 1)	0.6 (0.5, 0.8)*	0.6 (0.4, 0.9)*	0.6 (0.4, 0.8)*	0.5 (0.4, 0.7)*	0.4 (0.2, 0.8)*	0.4 (0.2, 0.7)*
Farmland	13	1.4 (0.5, 4.1)	1.2 (0.7, 1.9)	1.2 (0.6, 2.3)	1.1 (0.6, 2)	1.1 (0.6, 2)	1 (0.5, 2)	NA	0.9 (0.5, 1.9)	0.9 (0.5, 1.7)	0.9 (0.3, 2.6)	0.9 (0.5, 1.6)	0.7 (0.3, 1.6)	0.7 (0.5, 0.9)*	0.7 (0.4, 1.2)	0.6 (0.3, 1.2)	0.6 (0.3, 1)	0.5 (0.3, 0.9)*	0.4 (0.1, 1.2)	0.4 (0.2, 0.8)*
Forest-heath (<1y)	12	1.5 (0.5, 4.5)	1.3 (0.9, 1.8)	1.2 (0.8, 1.9)	1.2 (0.9, 1.7)	1.1 (0.7, 1.7)	1.1 (0.8, 1.5)	1.1 (0.5, 2.1)	NA	1 (0.6, 1.5)	1 (0.5, 1.9)	0.9 (0.6, 1.5)	0.8 (0.5, 1.2)	0.7 (0.5, 1.2)	0.7 (0.5, 1)*	0.6 (0.4, 1.1)	0.6 (0.4, 0.9)*	0.5 (0.4, 0.8)*	0.4 (0.2, 0.9)*	0.4 (0.2, 0.8)*
Forest-eucalypt (>35y)	11	1.5 (0.6, 3.8)	1.3 (1, 1.6)*	1.3 (0.9, 1.8)	1.2 (0.9, 1.7)	1.2 (0.8, 1.7)	1.1 (0.9, 1.4)	1.1 (0.6, 2.1)	1 (0.7, 1.5)	NA	1 (0.4, 2.2)	0.9 (0.5, 1.7)	0.8 (0.5, 1.2)	0.7 (0.5, 1.2)	0.7 (0.5, 1)*	0.7 (0.4, 1)	0.6 (0.5, 0.9)*	0.6 (0.4, 0.8)*	0.5 (0.2, 1.1)	0.4 (0.2, 0.9)*
Forest-riparian (<1y)	10	1.5 (0.4, 6.6)	1.3 (0.6, 3)	1.3 (0.6, 2.9)	1.2 (0.6, 2.8)	1.2 (0.5, 2.7)	1.1 (0.6, 2.3)	1.1 (0.4, 3.2)	1 (0.5, 2)	1 (0.4, 2.3)	NA	1 (0.4, 2.3)	0.8 (0.3, 1.9)	0.8 (0.3, 1.7)	0.7 (0.3, 1.5)	0.7 (0.3, 1.7)	0.6 (0.3, 1.5)	0.6 (0.3, 1.2)	0.5 (0.4, 0.5)*	0.4 (0.2, 1.3)
Forest-heath (1-7y)	9	1.6 (0.5, 4.9)	1.4 (0.8, 2.3)	1.4 (0.7, 2.6)	1.3 (0.8, 2.1)	1.2 (0.7, 2.2)	1.2 (0.7, 2.1)	1.2 (0.6, 2.2)	1.1 (0.7, 1.8)	1.1 (0.6, 1.9)	1.1 (0.4, 2.5)	NA	0.8 (0.4, 1.7)	0.8 (0.5, 1.3)	0.8 (0.5, 1.2)	0.7 (0.4, 1.3)	0.7 (0.4, 1)	0.6 (0.4, 0.9)*	0.5 (0.2, 1.2)	0.5 (0.2, 1)*
Forest-heath (>35y)	8	1.9 (0.8, 5)	1.6 (1.1, 2.3)*	1.6 (1, 2.6)*	1.6 (1.1, 2.3)*	1.5 (1, 2.2)	1.4 (1.1, 1.9)*	1.4 (0.6, 3)	1.3 (0.8, 2)	1.3 (0.9, 1.9)	1.3 (0.5, 2.9)	1.2 (0.6, 2.4)	NA	1 (0.5, 1.8)	0.9 (0.6, 1.4)	0.8 (0.5, 1.4)	0.8 (0.5, 1.3)	0.7 (0.4, 1.2)	0.6 (0.2, 1.4)	0.6 (0.3, 1.1)
Farm-stream	7	2 (0.7, 6.2)	1.7 (1.2, 2.5)*	1.7 (1, 2.8)*	1.6 (1.1, 2.5)*	1.5 (1, 2.5)	1.5 (1, 2.3)	1.5 (1.1, 2)*	1.4 (0.9, 2.2)	1.3 (0.8, 2.1)	1.3 (0.6, 3)	1.3 (0.8, 2)	1 (0.6, 2)	NA	1 (0.7, 1.4)	0.9 (0.5, 1.5)	0.8 (0.6, 1.3)	0.7 (0.5, 1.1)	0.6 (0.2, 1.5)	0.6 (0.3, 1.1)
Forest-heath (7-35y)	6	2.1 (0.8, 5.4)	1.8 (1.4, 2.2)*	1.8 (1.4, 2.3)*	1.7 (1.5, 2)*	1.6 (1.2, 2.1)*	1.6 (1.3, 1.9)*	1.5 (0.9, 2.7)	1.4 (1, 1.9)*	1.4 (1, 1.8)*	1.4 (0.6, 2.9)	1.3 (0.8, 2)	1.1 (0.7, 1.6)	1 (0.7, 1.5)	NA	0.9 (0.6, 1.3)	0.9 (0.7, 1.1)	0.8 (0.6, 1)*	0.6 (0.3, 1.4)	0.6 (0.3, 1.1)
Forest-riparian (7-35y)	5	2.4 (0.8, 6.6)	2 (1.3, 2.9)*	2 (1.5, 2.6)*	1.9 (1.3, 2.7)*	1.8 (1.2, 2.7)*	1.7 (1.2, 2.6)*	1.7 (0.8, 3.5)	1.6 (0.9, 2.7)	1.5 (1, 2.4)	1.5 (0.6, 4)	1.4 (0.8, 2.7)	1.2 (0.7, 2.1)	1.2 (0.7, 2)	1.1 (0.8, 1.6)	NA	1 (0.6, 1.5)	0.9 (0.5, 1.4)	0.7 (0.2, 1.9)	0.7 (0.4, 1.3)
Edge-forested	4	2.4 (1, 6.1)	2 (1.5, 2.8)*	2 (1.4, 3)*	1.9 (1.5, 2.5)*	1.8 (1.2, 2.7)*	1.8 (1.3, 2.5)*	1.7 (1, 3.1)	1.6 (1.1, 2.4)*	1.6 (1.1, 2.2)*	1.6 (0.7, 3.7)	1.5 (1, 2.2)	1.2 (0.8, 2)	1.2 (0.8, 1.8)	1.1 (0.9, 1.4)	1 (0.7, 1.6)	NA	0.9 (0.7, 1.1)	0.7 (0.3, 1.8)	0.7 (0.4, 1.4)
Edge-open	3	2.8 (1, 7.6)*	2.3 (1.7, 3.2)*	2.3 (1.6, 3.4)*	2.2 (1.6, 3)*	2.1 (1.4, 3.2)*	2 (1.4, 2.9)*	2 (1.1, 3.5)*	1.8 (1.2, 2.8)*	1.8 (1.3, 2.6)*	1.8 (0.8, 3.9)	1.7 (1.1, 2.6)*	1.4 (0.8, 2.4)	1.3 (0.9, 1.9)	1.3 (1, 1.7)*	1.2 (0.7, 1.9)	1.1 (0.9, 1.5)	NA	0.8 (0.3, 1.9)	0.8 (0.4, 1.6)
Forest-eucalypt (<1y)	2	3.4 (0.8, 14.6)	2.9 (1.2, 6.9)*	2.8 (1.2, 6.6)*	2.7 (1.2, 6.4)*	2.6 (1.1, 6.3)*	2.5 (1.2, 5.3)*	2.4 (0.8, 7.4)	2.3 (1.1, 4.8)*	2.2 (0.9, 5.3)	2.2 (1.9, 2.6)*	2.1 (0.8, 5.3)	1.7 (0.7, 4.3)	1.7 (0.7, 4)	1.6 (0.7, 3.6)	1.4 (0.5, 4)	1.4 (0.6, 3.5)	1.2 (0.5, 2.9)	NA	1 (0.3, 3)
Reservoir/dam	1	3.5 (1.2, 9.8)*	2.9 (1.8, 4.7)*	2.9 (1.5, 5.7)*	2.8 (1.6, 4.7)*	2.6 (1.7, 3.9)*	2.5 (1.3, 4.8)*	2.5 (1.3, 4.7)*	2.3 (1.2, 4.5)*	2.3 (1.1, 4.5)*	2.2 (0.8, 6.3)	2.1 (1, 4.4)*	1.8 (0.9, 3.6)	1.7 (0.9, 3.1)	1.6 (0.9, 2.9)	1.5 (0.8, 2.8)	1.4 (0.7, 2.9)	1.3 (0.6, 2.5)	1 (0.3, 3.1)	NA
NIGHT	Rank	Forest-heath (>35y)	Forest-riparian (7-35y)	Plantation	Forest-eucalypt (7-35y)	Forest-eucalypt (>35y)	Forest-riparian (>35y)	Forest-heath (<1y)	Forest-riparian (1-7y)	Forest-eucalypt (1-7y)	Forest-riparian (<1y)	Forest-heath (7-35y)	Forest-eucalypt (<1y)	Farmland	Edge-forested	Forest-heath (1-7y)	Road	Edge-open	Farm-stream	Reservoir/dam	Urban settlement
Forest-heath (>35y)	20	NA	1 (0.4, 2.4)	0.9 (0.4, 2.1)	0.9 (0.3, 2.2)	0.8 (0.4, 1.8)	0.7 (0.2, 2.4)	0.7 (0.3, 1.4)	0.7 (0.2, 2)	0.6 (0.2, 1.5)	0.5 (0.2, 1.6)	0.5 (0.1, 1.9)	0.4 (0.2, 0.9)*	0.4 (0.2, 0.9)*	0.4 (0.2, 0.9)*	0.4 (0.1, 1.1)	0.3 (0.1, 0.7)*	0.3 (0.1, 0.7)*	0.3 (0.1, 0.6)*	0.2 (0.1, 0.6)*	0.1 (0, 0.7)*
Forest-riparian (7-35y)	19	1 (0.4, 2.5)	NA	0.9 (0.7, 1.4)	0.9 (0.7, 1.2)	0.8 (0.5, 1.2)	0.7 (0.4, 1.4)	0.7 (0.4, 1.1)	0.7 (0.3, 1.3)	0.6 (0.3, 1.2)	0.5 (0.4, 0.8)*	0.5 (0.2, 1.3)	0.4 (0.3, 0.7)*	0.4 (0.3, 0.6)*	0.4 (0.3, 0.6)*	0.4 (0.2, 1)*	0.3 (0.2, 0.4)*	0.3 (0.2, 0.5)*	0.3 (0.2, 0.4)*	0.2 (0.1, 0.4)*	0.1 (0, 0.6)*
Plantation	18	1.1 (0.5, 2.4)	1.1 (0.7, 1.5)	NA	0.9 (0.6, 1.4)	0.8 (0.6, 1.1)	0.8 (0.4, 1.4)	0.7 (0.5, 1)*	0.7 (0.3, 1.5)	0.6 (0.3, 1.1)	0.6 (0.3, 1)*	0.6 (0.3, 1.2)	0.5 (0.3, 0.6)*	0.4 (0.3, 0.5)*	0.4 (0.3, 0.6)*	0.4 (0.2, 0.9)*	0.3 (0.3, 0.4)*	0.3 (0.2, 0.4)*	0.3 (0.2, 0.4)*	0.2 (0.2, 0.3)*	0.1 (0, 0.6)*
Forest-eucalypt (7-35y)	17	1.1 (0.5, 2.9)	1.1 (0.8, 1.5)	1.1 (0.7, 1.6)	NA	0.9 (0.6, 1.3)	0.8 (0.4, 1.6)	0.8 (0.5, 1.3)	0.7 (0.4, 1.5)	0.6 (0.3, 1.5)	0.6 (0.3, 1.1)	0.6 (0.2, 1.5)	0.5 (0.3, 0.7)*	0.5 (0.3, 0.7)*	0.4 (0.3, 0.7)*	0.4 (0.2, 1.2)	0.4 (0.3, 0.5)*	0.3 (0.2, 0.6)*	0.3 (0.2, 0.5)*	0.3 (0.1, 0.5)*	0.1 (0, 0.7)*
Forest-eucalypt (>35y)	16	1.3 (0.6, 2.8)	1.2 (0.8, 1.9)	1.2 (0.9, 1.5)	1.1 (0.8, 1.6)	NA	0.9 (0.5, 1.6)	0.9 (0.6, 1.3)	0.8 (0.4, 1.7)	0.7 (0.3, 1.4)	0.7 (0.4, 1.2)	0.7 (0.3, 1.5)	0.5 (0.4, 0.8)*	0.5 (0.4, 0.7)*	0.5 (0.4, 0.7)*	0.5 (0.2, 1.1)	0.4 (0.3, 0.5)*	0.4 (0.3, 0.6)*	0.4 (0.3, 0.5)*	0.3 (0.2, 0.5)*	0.2 (0, 0.7)*
Forest-riparian (>35y)	15	1.4 (0.4, 4.4)	1.3 (0.7, 2.6)	1.3 (0.7, 2.2)	1.2 (0.6, 2.3)	1.1 (0.6, 1.9)	NA	0.9 (0.5, 1.9)	0.9 (0.4, 2)	0.8 (0.4, 1.6)	0.7 (0.5, 1.2)	0.7 (0.4, 1.2)	0.6 (0.3, 1.2)	0.6 (0.3, 0.9)*	0.5 (0.3, 0.9)*	0.5 (0.2, 1.3)	0.4 (0.2, 0.8)*	0.4 (0.2, 0.8)*	0.4 (0.2, 0.7)*	0.3 (0.2, 0.6)*	0.2 (0, 0.8)*
Forest-heath (<1y)	14	1.5 (0.7, 3)	1.5 (0.9, 2.3)	1.4 (1, 1.9)*	1.3 (0.8, 2.1)	1.2 (0.8, 1.7)	1.1 (0.5, 2.2)	NA	1 (0.4, 2.4)	0.8 (0.5, 1.4)	0.8 (0.4, 1.5)	0.8 (0.4, 1.7)	0.6 (0.5, 0.8)*	0.6 (0.5, 0.8)*	0.6 (0.4, 0.8)*	0.6 (0.3, 1)	0.5 (0.3, 0.7)*	0.4 (0.4, 0.6)*	0.4 (0.3, 0.5)*	0.3 (0.2, 0.5)*	0.2 (0, 0.8)*
Forest-riparian (1-7y)	13	1.5 (0.5, 4.7)	1.5 (0.7, 3)	1.4 (0.7, 3)	1.3 (0.7, 2.6)	1.2 (0.6, 2.5)	1.1 (0.5, 2.5)	1 (0.4, 2.6)	NA	0.8 (0.3, 2.3)	0.8 (0.3, 2)	0.8 (0.2, 2.7)	0.7 (0.3, 1.4)	0.6 (0.3, 1.4)	0.6 (0.3, 1.4)	0.6 (0.1, 2.4)	0.5 (0.3, 0.9)*	0.5 (0.2, 1.1)	0.4 (0.2, 1.1)	0.3 (0.1, 0.8)*	0.2 (0, 1)
Forest-eucalypt (1-7y)	12	1.8 (0.7, 5)	1.8 (0.8, 3.9)	1.7 (0.9, 3.1)	1.6 (0.7, 3.7)	1.4 (0.7, 2.9)	1.3 (0.6, 2.8)	1.2 (0.7, 2.2)	1.2 (0.4, 3.3)	NA	1 (0.5, 2.1)	1 (0.5, 1.8)	0.8 (0.4, 1.5)	0.7 (0.4, 1.3)	0.7 (0.4, 1.2)	0.7 (0.4, 1.3)	0.6 (0.3, 1.2)	0.6 (0.3, 1)*	0.5 (0.3, 0.9)*	0.4 (0.3, 0.6)*	0.2 (0, 1.1)
Forest-riparian (<1y)	11	1.8 (0.6, 5.6)	1.8 (1.2, 2.7)*	1.7 (1, 2.9)*	1.6 (0.9, 2.9)	1.5 (0.8, 2.5)	1.3 (0.8, 2.2)	1.3 (0.7, 2.3)	1.2 (0.5, 2.9)	1 (0.5, 2.2)	NA	1 (0.5, 1.9)	0.8 (0.4, 1.6)	0.7 (0.5, 1.2)	0.7 (0.4, 1.2)	0.7 (0.3, 1.7)	0.6 (0.3, 1)	0.6 (0.3, 1)*	0.5 (0.3, 0.9)*	0.4 (0.2, 0.8)*	0.2 (0, 1.1)
Forest-heath (7-35y)	10	1.9 (0.5, 6.8)	1.8 (0.8, 4.4)	1.8 (0.8, 3.6)	1.6 (0.7, 4.1)	1.5 (0.7, 3.2)	1.4 (0.8, 2.3)	1.3 (0.6, 2.8)	1.2 (0.4, 4.1)	1 (0.6, 1.9)	1 (0.5, 1.9)	NA	0.8 (0.3, 1.9)	0.8 (0.4, 1.5)	0.7 (0.4, 1.4)	0.7 (0.4, 1.4)	0.6 (0.3, 1.4)	0.6 (0.3, 1.1)	0.5 (0.3, 1.1)	0.4 (0.2, 0.9)*	0.2 (0, 1.3)
Forest-eucalypt (<1y)	9	2.3 (1.1, 4.8)*	2.3 (1.4, 3.8)*	2.2 (1.7, 2.9)*	2.1 (1.4, 3.1)*	1.8 (1.3, 2.6)*	1.7 (0.8, 3.5)	1.6 (1.2, 2.1)*	1.5 (0.7, 3.3)	1.3 (0.6, 2.5)	1.3 (0.6, 2.6)	1.2 (0.5, 3)	NA	0.9 (0.7, 1.3)	0.9 (0.7, 1.3)	0.9 (0.4, 2)	0.7 (0.6, 1)*	0.7 (0.5, 1)*	0.7 (0.4, 1)*	0.5 (0.3, 0.9)*	0.3 (0.1, 1.3)
Farmland	8	2.5 (1.1, 5.5)*	2.4 (1.7, 3.6)*	2.3 (1.9, 2.9)*	2.2 (1.4, 3.3)*	2 (1.5, 2.5)*	1.8 (1.1, 3.1)*	1.7 (1.3, 2.1)*	1.6 (0.7, 3.5)	1.4 (0.8, 2.4)	1.3 (0.8, 2.2)	1.3 (0.7, 2.6)	1.1 (0.8, 1.4)	NA	1 (0.8, 1.2)	1 (0.5, 1.9)	0.8 (0.6, 1)	0.7 (0.6, 1)*	0.7 (0.6, 0.9)*	0.6 (0.4, 0.9)*	0.3 (0.1, 1.4)
Edge-forested	7	2.5 (1.1, 5.8)*	2.5 (1.6, 4)*	2.4 (1.8, 3.2)*	2.2 (1.4, 3.5)*	2 (1.5, 2.7)*	1.9 (1.1, 3.2)*	1.7 (1.3, 2.3)*	1.7 (0.7, 3.8)	1.4 (0.8, 2.4)	1.4 (0.8, 2.4)	1.4 (0.7, 2.6)	1.1 (0.8, 1.5)	1 (0.8, 1.3)	NA	1 (0.5, 1.9)	0.8 (0.6, 1.1)	0.8 (0.6, 0.9)*	0.7 (0.6, 0.9)*	0.6 (0.3, 0.9)*	0.3 (0.1, 1.4)
Forest-heath (1-7y)	6	2.6 (0.9, 7.6)	2.6 (1, 6.4)*	2.4 (1.2, 5.1)*	2.3 (0.9, 6)	2.1 (0.9, 4.7)	1.9 (0.7, 4.8)	1.8 (1, 3.2)	1.7 (0.4, 7)	1.4 (0.8, 2.6)	1.4 (0.6, 3.3)	1.4 (0.7, 2.7)	1.1 (0.5, 2.5)	1.1 (0.5, 2.1)	1 (0.5, 1.9)	NA	0.8 (0.3, 2)	0.8 (0.4, 1.4)	0.7 (0.4, 1.3)	0.6 (0.3, 1.2)	0.3 (0.1, 1.6)
Road	5	3.2 (1.4, 6.9)*	3.1 (2.3, 4.2)*	3 (2.5, 3.6)*	2.8 (2.1, 3.7)*	2.5 (2, 3.1)*	2.3 (1.3, 4.2)*	2.1 (1.5, 3.1)*	2.1 (1.1, 4)*	1.7 (0.8, 3.6)	1.7 (1, 3)	1.7 (0.7, 4)	1.4 (1, 1.8)*	1.3 (1, 1.7)	1.2 (0.9, 1.7)	1.2 (0.5, 2.9)	NA	1 (0.7, 1.4)	0.9 (0.6, 1.3)	0.7 (0.4, 1.2)	0.4 (0.1, 1.8)
Edge-open	4	3.3 (1.5, 7.4)*	3.3 (2, 5.3)*	3.1 (2.3, 4.1)*	2.9 (1.8, 4.8)*	2.6 (1.8, 3.9)*	2.4 (1.3, 4.5)*	2.2 (1.8, 2.8)*	2.2 (0.9, 5.4)	1.8 (1, 3.2)*	1.8 (1, 3.2)*	1.8 (0.9, 3.5)	1.4 (1, 1.9)*	1.3 (1, 1.7)*	1.3 (1.1, 1.6)*	1.3 (0.7, 2.3)	1 (0.7, 1.5)	NA	0.9 (0.7, 1.2)	0.7 (0.5, 1.2)	0.4 (0.1, 1.8)
Farm-stream	3	3.6 (1.6, 7.9)*	3.5 (2.3, 5.3)*	3.3 (2.4, 4.6)*	3.1 (2, 5)*	2.8 (2, 4)*	2.6 (1.4, 4.9)*	2.4 (1.9, 3.1)*	2.3 (0.9, 5.9)	2 (1.1, 3.6)*	1.9 (1.2, 3.2)*	1.9 (0.9, 3.9)	1.5 (1, 2.2)*	1.4 (1.2, 1.8)*	1.4 (1.1, 1.8)*	1.4 (0.7, 2.5)	1.1 (0.8, 1.6)	1.1 (0.9, 1.4)	NA	0.8 (0.5, 1.4)	0.4 (0.1, 2)
Reservoir/dam	2	4.5 (1.8, 11.2)*	4.4 (2.4, 8)*	4.2 (2.9, 6)*	3.9 (2, 7.6)*	3.5 (1.9, 6.4)*	3.3 (1.7, 6.3)*	3 (1.9, 4.9)*	2.9 (1.2, 6.8)*	2.5 (1.5, 3.9)*	2.4 (1.3, 4.6)*	2.4 (1.1, 5.1)*	1.9 (1.1, 3.2)*	1.8 (1.1, 2.8)*	1.7 (1.1, 2.9)*	1.7 (0.8, 3.6)	1.4 (0.9, 2.3)	1.4 (0.9, 2.1)	1.3 (0.7, 2.1)	NA	0.6 (0.1, 2.6)
Urban settlement	1†	8 (1.5, 44.1)*	7.9 (1.6, 38.2)*	7.5 (1.7, 33.7)*	7 (1.5, 33.7)*	6.3 (1.4, 28.8)*	5.9 (1.2, 28.2)*	5.4 (1.2, 24.7)*	5.2 (1, 28.3)	4.4 (0.9, 21.9)	4.3 (0.9, 20.7)	4.3 (0.8, 23.2)	3.4 (0.8, 15.5)	3.2 (0.7, 14.5)	3.1 (0.7, 14)	3.1 (0.6, 15.4)	2.5 (0.6, 11.4)	2.4 (0.5, 10.9)	2.2 (0.5, 10.2)	1.8 (0.4, 8.5)	NA
† urban settlement was never used by foxes during the day and so selection could not be determined
